# Supplementary material for: Differences in gas exchange, chlorophyll fluorescence, and modulated reflection of light at 820 nm between two rhododendron cultivars under aluminum stress conditions
Source: PLoS One. 2024 Jun 27;19(6):e0305133. doi: 10.1371/journal.pone.0305133 (PMC11210784; doi:10.1371/journal.pone.0305133)
Supplement: S1 Table — (XLSX) [file pone.0305133.s001.xlsx]

## Sheet: gas exchange parameters-Pn
	0d		21d
	AVERAGE	STDEV.S	AVERAGE	STDEV.S
Rhododendron ‘Hongbaoshi’	6.3	0.16	4.6	0.2
Rhododendron ‘Zuihaitang’	6.8	0.2	5	0.14
Rhododendron ‘Wusedaqiao’	6.8	0.28	6.5	0.3
Rhododendron ‘Limingzhixing’	7	0.1	4.6	0.08
Rhododendron ‘Hanbao’	6.6	0.19	5.1	0.3
Rhododendron ‘Xiajinpao	7.5	0.07	4.9	0.13
Rhododendron ‘Taihuzhichun’	6.6	0.3	4.5	0.2
Rhododendron ‘Juanzhiwu’	6.5	0.4	4.2	0.16
Rhododendron ‘Xiaotian’	7.3	0.23	6	0.25
Rhododendron ‘Wangyue’	6.1	0.25	3.9	0.33
Rhododendron ‘Baijiaren’	6	0.3	4.3	0.25
Rhododendron ‘Sihaibo’	7	0.09	5.5	0.18
Rhododendron ‘Tiannvwu’	6.7	0.2	5.8	0.12
Rhododendron ‘Baijinpao’	7.05398	0.35284	4.33653	0.091
Rhododendron ‘Hengdi’	7	0.2	6.2	0.3
Rhododendron ‘Kangnaixin’	7.07849	0.13489	6.95082	0.08777
Rhododendron ‘Taile’	7	0.27	5.6	0.23
Rhododendron ‘Daiyu’	6.5	0.27	4.7	0.34
Rhododendron ‘Hongxia’	6.7	0.1	5.6	0.2
Rhododendron ‘Turuimeigui’	7.2	0.12	6	0.23
Rhododendron ‘Yangchunbaiyue’	5.5	0.23	4.9	0.3

## Sheet: gas exchange parameters
Pn			Repeat 1	Repeat 2	Repeat 3	Repeat4	Repeat5
Baijinpao	0d	A1B1	7.33697	7.45665	6.57308	6.9096	6.99359
	7d	A1B2	6.52371	6.56364	6.79604	6.52806	6.70507
	14d	A1B3	5.47779	5.7866	5.28922	5.56247	5.33212
	21d	A1B4	4.33112	4.35935	4.37253	4.32675	4.29292
Kangnaixin	0d	A2B1	6.99471	7.03821	6.92152	7.22154	7.21647
	7d	A2B2	6.94401	6.93219	7.05744	7.1525	6.96836
	14d	A2B3	6.86485	6.93223	6.92434	6.86334	6.95524
	21d	A2B4	6.9285	6.99671	6.95181	6.94797	6.9291
Gs
Baijinpao	0d	A1B1	0.0835488	0.0851279	0.0845953	0.085969	0.0884553
	7d	A1B2	0.0896662	0.0878346	0.0886436	0.0899946	0.0893258
	14d	A1B3	0.0721426	0.0706123	0.0703819	0.0725676	0.0805521
	21d	A1B4	0.0550078	0.0564156	0.0561206	0.0564642	0.0563456
Kangnaixin	0d	A2B1	0.0888348	0.0908278	0.0891272	0.0907591	0.0872786
	7d	A2B2	0.0884078	0.088946	0.0867552	0.0875989	0.0886609
	14d	A2B3	0.0822901	0.0850561	0.0831547	0.0835249	0.0809725
	21d	A2B4	0.0701075	0.0704678	0.0703506	0.071926	0.0720248
Ci
Baijinpao	0d	A1B1	258.876	261.398	260.926	265.441	263.124
	7d	A1B2	271.409	268.214	265.132	271.654	267.677
	14d	A1B3	310.651	313.677	313.111	318.529	315.748
	21d	A1B4	346.911	347.599	347.563	347.827	347.859
Kangnaixin	0d	A2B1	262.191	264.149	263.749	260.785	255.926
	7d	A2B2	262.398	263.382	257.964	257.429	262.328
	14d	A2B3	279.341	283.856	279.816	282.228	273.805
	21d	A2B4	293.046	293.431	293.125	293.654	293.45

## Sheet: OJIP-Baijinpao
Prompt T.	0D					avg	Normalization	∆Vt	Prompt T.	7d					avg	Normalization	∆Vt	Prompt T.	14d					avg	Normalization	∆Vt	Prompt T.	21d			avg	Normalization	∆Vt
1e-05	4712	5258	5039	4981	4951	4988.2	0	0	1e-05	5591	5062	5348	5348	5006	5271	0	0	1e-05	5791	4868	4774	4829	5867	5225.8	0	0	1e-05	5492	5513	5312	5439	0	0
2e-05	4807	5353	5143	5081	5038	5084.4	0.00444638	0	2e-05	5705	5146	5450	5450	5100	5370.2	0.00520445	0.000758078	2e-05	5925	4956	4863	4905	5997	5329.2	0.00560896	0.00116258	2e-05	5602	5629	5416	5549	0.0084674	0.00402103
3e-05	4862	5423	5209	5142	5083	5143.8	0.00719185	0	3e-05	5775	5209	5524	5524	5146	5435.6	0.00863561	0.00144376	3e-05	5996	5004	4917	4957	6074	5389.6	0.00888537	0.00169352	3e-05	5660	5677	5470	5602.33	0.0125728	0.00538096
4e-05	4932	5488	5266	5199	5155	5208	0.0101592	0	4e-05	5847	5268	5588	5588	5195	5497.2	0.0118674	0.00170823	4e-05	6075	5066	4970	4995	6159	5453	0.0123245	0.00216533	4e-05	5725	5722	5530	5659	0.0169348	0.00677562
5e-05	4986	5564	5339	5255	5199	5268.6	0.0129601	0	5e-05	5931	5323	5662	5662	5254	5566.4	0.0154979	0.00253782	5e-05	6154	5113	5036	5043	6231	5515.4	0.0157094	0.0027493	5e-05	5790	5790	5581	5720.33	0.021656	0.0086959
6e-05	5053	5632	5413	5328	5255	5336.2	0.0160846	0	6e-05	6009	5388	5733	5733	5299	5632.4	0.0189606	0.00287598	6e-05	6237	5176	5095	5089	6324	5584.2	0.0194415	0.00335689	6e-05	5855	5845	5644	5781.33	0.0263516	0.010267
7e-05	5146	5735	5510	5431	5336	5431.6	0.020494	0	7e-05	6125	5483	5832	5832	5374	5729.2	0.0240391	0.00354512	7e-05	6340	5268	5200	5175	6429	5682.4	0.0247684	0.00427437	7e-05	5959	5926	5734	5873	0.0334077	0.0129137
8e-05	5197	5790	5544	5461	5364	5471.2	0.0223243	0	8e-05	6167	5516	5882	5882	5410	5771.4	0.0262531	0.00392879	8e-05	6406	5297	5224	5189	6485	5720.2	0.0268188	0.00449453	8e-05	5998	5958	5756	5904	0.035794	0.0134697
9e-05	5266	5863	5621	5529	5417	5539.2	0.0254673	0	9e-05	6247	5568	5958	5958	5454	5837	0.0296948	0.00422748	9e-05	6494	5352	5298	5239	6584	5793.4	0.0307896	0.00532231	9e-05	6073	6015	5822	5970	0.0408745	0.0154072
0.0001	5326	5949	5706	5601	5482	5612.8	0.0288691	0	0.0001	6334	5642	6033	6033	5517	5911.8	0.0336191	0.00475	0.0001	6579	5425	5363	5284	6673	5864.8	0.0346627	0.00579362	0.0001	6142	6083	5890	6038.33	0.0461345	0.0172654
0.00011	5404	6031	5786	5682	5544	5689.4	0.0324095	0	0.00011	6425	5709	6110	6110	5565	5983.8	0.0373965	0.00498697	0.00011	6683	5479	5427	5326	6773	5937.6	0.0386118	0.00620221	0.00011	6220	6146	5952	6106	0.0513432	0.0189337
0.00012	5490	6113	5874	5753	5601	5766.2	0.0359593	0	0.00012	6516	5766	6195	6195	5630	6060.4	0.0414153	0.00545602	0.00012	6770	5545	5500	5387	6860	6012.4	0.0426693	0.00671005	0.00012	6293	6208	6006	6169	0.0561927	0.0202335
0.00013	5563	6207	5955	5831	5669	5845	0.0396014	0	0.00013	6600	5844	6276	6276	5682	6135.6	0.0453606	0.00575919	0.00013	6867	5613	5574	5444	6974	6094.4	0.0471174	0.00751601	0.00013	6373	6268	6087	6242.67	0.0618633	0.0222619
0.00014	5649	6289	6033	5927	5730	5925.6	0.0433267	0	0.00014	6687	5903	6362	6362	5743	6211.4	0.0493374	0.00601064	0.00014	6969	5681	5650	5490	7062	6170.4	0.05124	0.00791331	0.00014	6445	6331	6158	6311.33	0.0671491	0.0238223
0.00015	5722	6379	6120	5989	5796	6001.2	0.046821	0	0.00015	6790	5984	6455	6455	5800	6296.8	0.0538178	0.00699684	0.00015	7059	5752	5717	5553	7164	6249	0.0555037	0.00868274	0.00015	6528	6396	6227	6383.67	0.072717	0.025896
0.00016	5848	6500	6238	6102	5896	6116.8	0.052164	0	0.00016	6914	6089	6559	6559	5892	6402.6	0.0593685	0.00720451	0.00016	7203	5852	5828	5638	7301	6364.4	0.0617636	0.0095996	0.00016	6628	6485	6326	6479.67	0.0801067	0.0279427
0.00017	5888	6565	6297	6159	5937	6169.2	0.054586	0	0.00017	6971	6124	6619	6619	5933	6453.2	0.0620232	0.00743727	0.00017	7262	5896	5862	5664	7367	6410.2	0.0642481	0.00966209	0.00017	6679	6528	6353	6520	0.0832115	0.0286255
0.00018	5970	6665	6384	6255	5994	6253.6	0.0584869	0	0.00018	7072	6197	6702	6702	5992	6533	0.0662099	0.00772294	0.00018	7365	5955	5952	5719	7465	6491.2	0.0686419	0.010155	0.00018	6765	6599	6424	6596	0.0890617	0.0305747
0.00019	6068	6758	6485	6326	6078	6343	0.062619	0	0.00019	7159	6276	6799	6799	6053	6617.2	0.0706274	0.00800835	0.00019	7462	6032	6024	5768	7566	6570.4	0.0729381	0.0103191	0.00019	6844	6658	6488	6663.33	0.0942447	0.0316257
0.0002	6148	6850	6580	6411	6145	6426.8	0.0664923	0	0.0002	7258	6342	6867	6867	6115	6689.8	0.0744363	0.00794401	0.0002	7557	6098	6102	5835	7668	6652	0.0773645	0.0108723	0.0002	6918	6721	6569	6736	0.0998383	0.0333461
0.00021	6234	6957	6662	6502	6209	6512.8	0.0704672	0	0.00021	7351	6408	6961	6961	6176	6771.4	0.0787174	0.00825016	0.00021	7656	6179	6180	5898	7775	6737.6	0.0820079	0.0115407	0.00021	7001	6784	6644	6809.67	0.105509	0.0350417
0.00022	6317	7037	6764	6592	6280	6598	0.0744051	0	0.00022	7449	6480	7049	7049	6250	6855.4	0.0831244	0.0087192	0.00022	7756	6250	6252	5953	7876	6817.4	0.0863367	0.0119316	0.00022	7078	6850	6709	6879	0.110846	0.0364408
0.00023	6408	7139	6856	6678	6353	6686.8	0.0785095	0	0.00023	7545	6552	7124	7124	6309	6930.8	0.0870802	0.00857066	0.00023	7864	6324	6324	6010	7980	6900.4	0.0908391	0.0123296	0.00023	7161	6913	6779	6951	0.116388	0.0378788
0.00024	6501	7235	6943	6764	6432	6775	0.0825861	0	0.00024	7641	6628	7221	7221	6361	7014.4	0.0914662	0.00888006	0.00024	7963	6396	6406	6067	8075	6981.4	0.0952329	0.0126468	0.00024	7229	6985	6849	7021	0.121777	0.0391905
0.00025	6576	7336	7039	6855	6507	6862.6	0.086635	0	0.00025	7727	6693	7308	7308	6437	7094.6	0.0956738	0.00903881	0.00025	8061	6466	6471	6122	8175	7059	0.0994424	0.0128074	0.00025	7295	7044	6908	7082.33	0.126498	0.0398628
0.00026	6706	7456	7159	6977	6600	6979.6	0.0920427	0	0.00026	7857	6799	7414	7414	6517	7200.2	0.101214	0.00917128	0.00026	8189	6572	6582	6216	8291	7170	0.105464	0.0134208	0.00026	7404	7141	7009	7184.67	0.134375	0.0423323
0.00027	6747	7522	7215	7033	6655	7034.4	0.0945756	0	0.00027	7910	6831	7466	7466	6563	7247.2	0.10368	0.00910424	0.00027	8245	6606	6632	6245	8362	7218	0.108067	0.0134917	0.00027	7460	7174	7046	7226.67	0.137608	0.0430325
0.00028	6842	7616	7305	7112	6718	7118.6	0.0984673	0	0.00028	8010	6904	7556	7556	6621	7329.4	0.107992	0.00952506	0.00028	8356	6670	6705	6300	8464	7299	0.112461	0.0139939	0.00028	7530	7226	7113	7289.67	0.142458	0.0439903
0.00029	6919	7712	7416	7207	6793	7209.4	0.102664	0	0.00029	8101	6975	7635	7635	6683	7405.8	0.112001	0.00933654	0.00029	8443	6748	6784	6352	8549	7375.2	0.116595	0.0139306	0.00029	7596	7299	7177	7357.33	0.147666	0.0450022
0.0003	7018	7811	7502	7311	6877	7303.8	0.107027	0	0.0003	8198	7056	7715	7715	6764	7489.6	0.116397	0.00936987	0.0003	8545	6831	6868	6428	8659	7466.2	0.121531	0.0145037	0.0003	7677	7352	7246	7425	0.152875	0.0458478
0.0004	6906	7696	7387	7201	6808	7199.6	0.102211	0	0.0004	8093	6969	7609	7609	6697	7395.4	0.111455	0.00924387	0.0004	8473	6765	6804	6381	8570	7398.6	0.117864	0.0156529	0.0004	7645	7327	7222	7398	0.150797	0.0485855
0.0005	7754	8644	8294	8077	7542	8062.2	0.142081	0	0.0005	8996	7640	8414	8414	7320	8156.8	0.151401	0.00932068	0.0005	9336	7466	7522	6958	9474	8151.2	0.158689	0.0166084	0.0005	8327	7884	7833	8014.67	0.198265	0.0561848
0.0006	8548	9508	9147	8909	8266	8875.6	0.179676	0	0.0006	9819	8261	9149	9149	7924	8860.4	0.188315	0.00863907	0.0006	10104	8150	8203	7543	10276	8855.2	0.196878	0.0172016	0.0006	8959	8397	8416	8590.67	0.242604	0.0629278
0.0007	9229	10270	9887	9637	8917	9588	0.212603	0	0.0007	10518	8809	9789	9789	8475	9476	0.220612	0.00800885	0.0007	10762	8741	8824	8066	10946	9467.8	0.230108	0.017505	0.0007	9476	8841	8900	9072.33	0.279681	0.0670775
0.0008	8944	9961	9589	9353	8698	9309	0.199708	0	0.0008	10252	8598	9526	9526	8264	9233.2	0.207874	0.00816595	0.0008	10498	8536	8615	7874	10714	9247.4	0.218153	0.0184447	0.0008	9320	8715	8762	8932.33	0.268904	0.0691962
0.0009	9623	10709	10326	10066	9323	10009.4	0.23208	0	0.0009	10925	9128	10141	10141	8797	9826.4	0.238996	0.00691516	0.0009	11103	9105	9199	8382	11360	9829.8	0.249745	0.0176646	0.0009	9789	9118	9218	9375	0.302979	0.0708985
0.001	10232	11370	10976	10712	9915	10641	0.261273	0	0.001	11535	9610	10699	10699	9282	10365	0.267253	0.00597978	0.001	11653	9649	9730	8875	11931	10367.6	0.278918	0.017645	0.001	10231	9503	9627	9787	0.334693	0.0734202
0.0011	10753	11952	11533	11272	10438	11189.6	0.286629	0	0.0011	12040	10024	11184	11184	9699	10826.2	0.291449	0.00481993	0.0011	12110	10114	10197	9305	12403	10825.8	0.303773	0.0171439	0.0011	10596	9810	9977	10127.7	0.360917	0.0742871
0.0012	10417	11571	11180	10916	10162	10849.2	0.270896	0	0.0012	11706	9768	10854	10854	9446	10525.6	0.275679	0.00478251	0.0012	11801	9844	9927	9056	12129	10551.4	0.288888	0.0179923	0.0012	10402	9666	9809	9959	0.347933	0.0770371
0.0013	10931	12146	11756	11493	10672	11399.6	0.296336	0	0.0013	12218	10170	11337	11337	9862	10984.8	0.29977	0.00343454	0.0013	12250	10293	10381	9475	12597	10999.2	0.313179	0.0168438	0.0013	10744	9956	10152	10284	0.372951	0.0766148
0.0014	11407	12656	12259	11994	11149	11893	0.319141	0	0.0014	12655	10555	11758	11758	10249	11395	0.321291	0.00215036	0.0014	12670	10706	10800	9876	13013	11413	0.335626	0.0164854	0.0014	11069	10234	10472	10591.7	0.396634	0.0774929
0.0015	11796	13078	12687	12417	11554	12306.4	0.338248	0	0.0015	13020	10863	12090	12090	10577	11728	0.338762	0.000513561	0.0015	13004	11076	11147	10206	13382	11763	0.354612	0.0163639	0.0015	11329	10487	10736	10850.7	0.41657	0.0783224
0.0016	11435	12680	12298	12035	11224	11934.4	0.321054	0	0.0016	12659	10575	11758	11758	10297	11409.4	0.322047	0.000992337	0.0016	12677	10773	10870	9928	13081	11465.8	0.33849	0.0174361	0.0016	11119	10307	10554	10660	0.401894	0.0808394
0.0017	11845	13121	12741	12486	11639	12366.4	0.341021	0	0.0017	13036	10910	12126	12126	10621	11763.8	0.34064	-0.000381426	0.0017	13028	11137	11207	10280	13443	11819	0.35765	0.0166284	0.0017	11376	10547	10803	10908.7	0.421035	0.0800138
0.0018	12224	13514	13131	12874	12016	12751.8	0.358835	0	0.0018	13378	11201	12445	12445	10912	12076.2	0.35703	-0.00180483	0.0018	13337	11462	11525	10596	13765	12137	0.3749	0.0160651	0.0018	11618	10762	11055	11145	0.439227	0.0803926
0.0019	12507	13843	13455	13193	12331	13065.8	0.373348	0	0.0019	13643	11452	12705	12705	11162	12333.4	0.370523	-0.00282414	0.0019	13595	11739	11802	10872	14040	12409.6	0.389687	0.0163393	0.0019	11833	10958	11270	11353.7	0.45529	0.0819419
0.002	12130	13434	13062	12803	11991	12684	0.355701	0	0.002	13293	11154	12370	12370	10860	12009.4	0.353525	-0.00217572	0.002	13269	11414	11503	10582	13732	12100	0.372893	0.0171918	0.002	11622	10787	11075	11161.3	0.440484	0.0847836
0.0021	12455	13768	13407	13141	12320	13018.2	0.371148	0	0.0021	13572	11409	12639	12639	11120	12275.8	0.367502	-0.00364601	0.0021	13556	11699	11775	10840	14005	12375	0.38781	0.0166625	0.0021	11820	10965	11275	11353.3	0.455264	0.0841163
0.0022	12754	14071	13724	13459	12628	13327.2	0.38543	0	0.0022	13824	11640	12907	12907	11375	12530.6	0.380869	-0.00456013	0.0022	13808	11956	12035	11107	14254	12632	0.401751	0.0163215	0.0022	12015	11139	11475	11543	0.469864	0.0844342
0.0023	12981	14319	13977	13704	12880	13572.2	0.396753	0	0.0023	14027	11844	13110	13110	11571	12732.4	0.391457	-0.00529678	0.0023	14012	12162	12234	11321	14448	12835.4	0.412785	0.016031	0.0023	12159	11282	11632	11691	0.481256	0.0845028
0.0024	12612	13931	13584	13334	12550	13202.2	0.379652	0	0.0024	13681	11542	12760	12760	11269	12402.4	0.374144	-0.00550853	0.0024	13683	11856	11947	11040	14168	12538.8	0.396695	0.0170433	0.0024	11955	11131	11440	11508.7	0.467221	0.0875688
0.0025	12871	14207	13865	13601	12803	13469.4	0.392002	0	0.0025	13895	11754	12999	12999	11484	12626.2	0.385885	-0.00611705	0.0025	13910	12074	12150	11239	14370	12748.6	0.408076	0.016074	0.0025	12122	11258	11597	11659	0.478793	0.0867909
0.0026	13115	14444	14116	13861	13051	13717.4	0.403465	0	0.0026	14102	11956	13196	13196	11695	12829	0.396525	-0.00693989	0.0026	14119	12282	12361	11459	14570	12958.2	0.419446	0.0159812	0.0026	12264	11411	11768	11814.3	0.49075	0.0872853
0.0027	13298	14648	14309	14058	13260	13914.6	0.412579	0	0.0027	14279	12114	13380	13380	11847	13000	0.405496	-0.00708311	0.0027	14286	12440	12529	11639	14723	13123.4	0.428407	0.0158279	0.0027	12399	11516	11899	11938	0.500269	0.0876901
0.0028	12934	14257	13966	13696	12931	13556.8	0.396042	0	0.0028	13920	11830	13049	13049	11555	12680.6	0.388739	-0.00730263	0.0028	13977	12137	12236	11348	14461	12831.8	0.412589	0.0165475	0.0028	12192	11365	11699	11752	0.485952	0.0899101
0.0029	13169	14481	14178	13918	13147	13778.6	0.406293	0	0.0029	14123	11994	13229	13229	11728	12860.6	0.398183	-0.00811069	0.0029	14158	12313	12408	11540	14627	13009.2	0.422212	0.015919	0.0029	12311	11479	11829	11873	0.495266	0.0889726
0.003	13361	14684	14401	14125	13376	13989.4	0.416037	0	0.003	14303	12174	13422	13422	11922	13048.6	0.408046	-0.00799062	0.003	14344	12488	12600	11715	14783	13186	0.431803	0.0157664	0.003	12450	11604	11961	12005	0.505427	0.0893903
0.004	11126	12289	12036	11785	11197	11686.6	0.309601	0	0.004	12168	10408	11369	11369	10096	11082	0.30487	-0.00473111	0.004	12199	10491	10636	9856	12836	11203.6	0.324267	0.0146663	0.004	10993	10370	10533	10632	0.399738	0.0901374
0.005	13964	15277	15060	14762	14016	14615.8	0.444989	0	0.005	14773	12664	13981	13981	12533	13586.4	0.436261	-0.00872763	0.005	14831	12900	13001	12240	15159	13626.2	0.455682	0.0106928	0.005	12744	11981	12317	12347.3	0.531778	0.0867896
0.006	14710	16030	15865	15544	14830	15395.8	0.481041	0	0.006	15403	13281	14673	14673	13243	14254.6	0.471318	-0.00972271	0.006	15429	13492	13570	12914	15677	14216.4	0.487697	0.00665667	0.006	13095	12363	12749	12735.7	0.561671	0.0806304
0.007	15333	16637	16522	16176	15430	16019.6	0.509873	0	0.007	15895	13724	15203	15203	13787	14762.4	0.497959	-0.0119135	0.007	15847	13909	13993	13426	16039	14642.8	0.510827	0.000954731	0.007	13368	12635	13030	13011	0.582865	0.0729924
0.008	13083	14270	14202	13835	13189	13715.8	0.403391	0	0.008	13805	11814	13092	13092	11783	12717.2	0.390659	-0.0127314	0.008	13793	11904	12034	11490	14226	12689.4	0.404865	0.001474	0.008	12039	11545	11683	11755.7	0.486234	0.0828434
0.009	15917	17236	17187	16808	15964	16622.4	0.537734	0	0.009	16376	14004	15644	15644	14237	15181	0.519921	-0.0178134	0.009	16182	14261	14289	13867	16347	14989.2	0.529618	-0.00811621	0.009	13579	12879	13224	13227.3	0.599518	0.0617835
0.01	16649	17963	17954	17564	16738	17373.6	0.572455	0	0.01	16979	14540	16273	16273	14894	15791.8	0.551966	-0.0204888	0.01	16736	14836	14834	14512	16854	15554.4	0.560277	-0.0121774	0.01	13924	13230	13603	13585.7	0.627101	0.0546462
0.011	17186	18484	18548	18133	17300	17930.2	0.598181	0	0.011	17452	14913	16744	16744	15355	16241.6	0.575564	-0.0226165	0.011	17171	15250	15235	14987	17223	15973.2	0.582995	-0.0151856	0.011	14194	13520	13891	13868.3	0.648859	0.0506787
0.012	14993	16224	16357	15895	15132	15720.2	0.496034	0	0.012	15435	12974	14694	14694	13355	14230.4	0.470048	-0.0259862	0.012	15244	13226	13279	13041	15507	14059.4	0.479181	-0.0168536	0.012	12971	12529	12623	12707.7	0.559516	0.0634812
0.013	17582	18872	19032	18577	17718	18356.2	0.617871	0	0.013	17797	15084	17022	17022	15664	16517.8	0.590055	-0.0278157	0.013	17492	15483	15464	15294	17499	16246.4	0.597815	-0.0200555	0.013	14394	13734	14069	14065.7	0.664049	0.0461789
0.014	18180	19433	19649	19208	18352	18964.4	0.645982	0	0.014	18305	15556	17539	17539	16212	17030.2	0.616938	-0.0290441	0.014	17988	15991	15937	15852	17931	16739.8	0.62458	-0.021402	0.014	14696	14033	14434	14387.7	0.688836	0.0428542
0.015	18597	19835	20107	19638	18814	19398.2	0.666032	0	0.015	18684	15887	17928	17928	16626	17410.6	0.636895	-0.029137	0.015	18353	16339	16272	16256	18233	17090.6	0.643609	-0.0224231	0.015	14931	14242	14678	14617	0.706489	0.0404572
0.016	16614	17823	18130	17603	16812	17396.4	0.573508	0	0.016	16861	14008	16036	16036	14721	15532.4	0.538357	-0.0351519	0.016	16606	14409	14398	14417	16677	15301.4	0.546553	-0.0269552	0.016	13828	13388	13502	13572.7	0.6261	0.0525916
0.017	18880	20085	20409	19939	19070	19676.6	0.6789	0	0.017	18955	16016	18116	18116	16819	17604.4	0.647063	-0.0318371	0.017	18597	16490	16430	16444	18428	17277.8	0.653764	-0.0251361	0.017	15058	14386	14821	14755	0.717112	0.0382123
0.018	19365	20551	20909	20433	19626	20176.8	0.702019	0	0.018	19398	16461	18584	18584	17312	18067.8	0.671374	-0.0306444	0.018	19008	16947	16872	16927	18779	17706.6	0.677024	-0.024995	0.018	15317	14625	15110	15017.3	0.737305	0.0352864
0.019	19712	20882	21274	20808	19989	20533	0.718483	0	0.019	19729	16786	18909	18909	17660	18398.6	0.68873	-0.0297529	0.019	19328	17244	17170	17276	19040	18011.6	0.693569	-0.0249138	0.019	15499	14798	15329	15208.7	0.752033	0.033551
0.02	17946	19086	19558	19015	18193	18759.6	0.636516	0	0.02	18129	15004	17201	17201	15937	16694.4	0.59932	-0.0371957	0.02	17770	15470	15452	15581	17648	16384.2	0.60529	-0.0312257	0.02	14519	14059	14272	14283.3	0.680805	0.0442889
0.021	19934	21057	21499	21017	20206	20742.6	0.72817	0	0.021	19953	16900	19067	19067	17832	18563.8	0.697397	-0.0307735	0.021	19499	17397	17339	17424	19178	18167.4	0.70202	-0.0261501	0.021	15598	14881	15437	15305.3	0.759475	0.0313043
0.022	20319	21440	21910	21446	20654	21153.8	0.747176	0	0.022	20348	17302	19470	19470	18265	18971	0.71876	-0.0284158	0.022	19854	17801	17725	17856	19509	18549	0.72272	-0.0244559	0.022	15813	15057	15688	15519.3	0.775947	0.0287715
0.023	20619	21708	22178	21741	20971	21443.4	0.760561	0	0.023	20602	17583	19752	19752	18580	19253.8	0.733597	-0.0269642	0.023	20096	18085	18019	18152	19721	18814.6	0.737128	-0.0234337	0.023	15972	15190	15883	15681.7	0.788443	0.027882
0.024	19057	20118	20701	20189	19375	19888	0.688671	0	0.024	19195	15938	18213	18213	16964	17704.6	0.652319	-0.0363511	0.024	18721	16443	16427	16608	18478	17335.4	0.656888	-0.0317825	0.024	15109	14556	14922	14862.3	0.725374	0.0367035
0.025	20782	21853	22363	21915	21111	21604.8	0.768021	0	0.025	20781	17684	19864	19864	18678	19374.2	0.739914	-0.0281075	0.025	20218	18196	18145	18285	19833	18935.4	0.74368	-0.0243408	0.025	16028	15243	15968	15746.3	0.793421	0.0253999
0.026	21107	22159	22684	22240	21504	21938.8	0.783459	0	0.026	21082	18057	20202	20202	19047	19718	0.757951	-0.0255078	0.026	20501	18564	18498	18641	20089	19258.6	0.761212	-0.0222463	0.026	16218	15394	16195	15935.7	0.807995	0.0245365
0.027	21342	22365	22920	22509	21759	22179	0.794561	0	0.027	21317	18301	20431	20431	19314	19958.8	0.770584	-0.0239765	0.027	20710	18793	18728	18902	20276	19481.8	0.77332	-0.0212408	0.027	16339	15500	16349	16062.7	0.817771	0.0232105
0.028	19936	20927	21582	21107	20340	20778.4	0.729825	0	0.028	20057	16761	19027	19027	17821	18538.6	0.696075	-0.0337503	0.028	19471	17286	17286	17489	19188	18144	0.700751	-0.0290742	0.028	15574	14950	15501	15341.7	0.762271	0.0324464
0.029	21433	22446	23004	22568	21851	22260.4	0.798323	0	0.029	21419	18362	20503	20503	19363	20030	0.77432	-0.0240033	0.029	20785	18883	18840	18987	20375	19574	0.778321	-0.0200017	0.029	16381	15533	16425	16113	0.821646	0.0233226
0.03	21703	22681	23265	22875	22161	22537	0.811108	0	0.03	21664	18675	20793	20793	19661	20317.2	0.789388	-0.0217201	0.03	21024	19190	19136	19281	20587	19843.6	0.792946	-0.0181617	0.03	16539	15658	16604	16267	0.8335	0.0223925
0.04	22688	23560	24212	23856	23274	23518	0.85645	0	0.04	22608	19802	21743	21743	20648	21308.8	0.841411	-0.0150385	0.04	21889	20260	20275	20408	21473	20861	0.848135	-0.00831451	0.04	17108	16109	17386	16867.7	0.879737	0.0232877
0.05	23118	23961	24619	24333	23846	23975.4	0.877591	0	0.05	23061	20418	22219	22219	21154	21814.2	0.867927	-0.00966413	0.05	22342	20810	20864	20930	21930	21375.2	0.876028	-0.00156269	0.05	17426	16343	17801	17190	0.904549	0.0269587
0.06	23358	24176	24860	24594	24157	24229	0.889312	0	0.06	23341	20813	22502	22502	21461	22123.8	0.884169	-0.00514262	0.06	22622	21136	21221	21249	22193	21684.2	0.89279	0.00347766	0.06	17583	16473	18041	17365.7	0.918071	0.0287594
0.07	23515	24336	25003	24794	24344	24398.4	0.897142	0	0.07	23502	21074	22683	22683	21675	22323.4	0.894641	-0.00250045	0.07	22812	21327	21449	21432	22337	21871.4	0.902944	0.00580268	0.07	17723	16572	18209	17501.3	0.928515	0.0313729
0.08	23651	24461	25130	24913	24494	24529.8	0.903215	0	0.08	23614	21299	22818	22818	21851	22480	0.902857	-0.000357869	0.08	22941	21480	21629	21557	22459	22013.2	0.910636	0.00742133	0.08	17785	16626	18325	17578.7	0.934467	0.0312524
0.09	23779	24571	25224	25031	24620	24645	0.90854	0	0.09	23721	21453	22951	22951	22040	22623.2	0.91037	0.00183045	0.09	23033	21614	21747	21685	22526	22121	0.916484	0.00794441	0.09	17841	16676	18393	17636.7	0.938932	0.0303925
0.1	23885	24691	25300	25115	24711	24740.4	0.912949	0	0.1	23785	21593	23036	23036	22158	22721.6	0.915533	0.00258354	0.1	23111	21738	21859	21780	22574	22212.4	0.921442	0.00849303	0.1	17873	16692	18446	17670.3	0.941524	0.0285746
0.11	23990	24769	25403	25226	24806	24838.8	0.917497	0	0.11	23868	21712	23138	23138	22278	22826.8	0.921052	0.00355472	0.11	23164	21832	21950	21881	22645	22294.4	0.92589	0.00839308	0.11	17911	16721	18490	17707.3	0.944372	0.0268747
0.12	24096	24888	25495	25329	24881	24937.8	0.922073	0	0.12	23927	21825	23202	23202	22410	22913.2	0.925585	0.00351183	0.12	23201	21910	22023	21968	22672	22354.8	0.929167	0.0070937	0.12	17934	16734	18531	17733	0.946347	0.0242746
0.13	24189	24971	25555	25392	24972	25015.8	0.925678	0	0.13	23986	21918	23308	23308	22513	23006.6	0.930485	0.00480683	0.13	23259	21977	22097	22046	22720	22419.8	0.932693	0.00701447	0.13	17964	16772	18562	17766	0.948888	0.0232096
0.14	24297	25052	25645	25468	25049	25102.2	0.929671	0	0.14	24018	22007	23361	23361	22623	23074	0.934021	0.0043495	0.14	23295	22066	22174	22129	22754	22483.6	0.936153	0.00648189	0.14	17976	16783	18597	17785.3	0.950376	0.0207044
0.15	24408	25142	25702	25576	25111	25187.8	0.933628	0	0.15	24054	22076	23427	23427	22705	23137.8	0.937368	0.00374027	0.15	23306	22138	22222	22197	22782	22529	0.938616	0.00498819	0.15	18013	16785	18616	17804.7	0.951864	0.0182362
0.16	24507	25236	25808	25640	25161	25270.4	0.937446	0	0.16	24098	22152	23497	23497	22806	23210	0.941156	0.00371041	0.16	23338	22206	22285	22256	22816	22580.2	0.941393	0.00394776	0.16	18026	16817	18641	17828	0.95366	0.0162145
0.17	24611	25326	25884	25725	25245	25358.2	0.941504	0	0.17	24141	22216	23570	23570	22898	23279	0.944776	0.00327232	0.17	23368	22265	22345	22323	22842	22628.6	0.944019	0.0025151	0.17	18051	16812	18645	17836	0.954276	0.0127722
0.18	24698	25403	25968	25800	25303	25434.4	0.945026	0	0.18	24168	22291	23636	23636	22999	23346	0.948291	0.00326545	0.18	23393	22342	22407	22381	22859	22676.4	0.946612	0.00158605	0.18	18078	16841	18674	17864.3	0.956457	0.0114312
0.19	24810	25490	26049	25867	25383	25519.8	0.948973	0	0.19	24208	22368	23686	23686	23074	23404.4	0.951355	0.00238216	0.19	23418	22407	22454	22451	22892	22724.4	0.949216	0.000242625	0.19	18099	16835	18700	17878	0.957509	0.00853606
0.2	24916	25578	26111	25947	25459	25602.2	0.952782	0	0.2	24248	22438	23734	23734	23152	23461.2	0.954335	0.00155359	0.2	23428	22466	22514	22526	22924	22771.6	0.951776	-0.00100554	0.2	18106	16862	18704	17890.7	0.958484	0.00570255
0.21	25010	25640	26201	26027	25513	25678.2	0.956294	0	0.21	24277	22491	23787	23787	23231	23514.6	0.957137	0.000842456	0.21	23447	22531	22556	22594	22946	22814.8	0.954119	-0.00217487	0.21	18132	16869	18727	17909.3	0.959921	0.00362672
0.22	25097	25733	26274	26110	25611	25765	0.960306	0	0.22	24313	22566	23839	23839	23326	23576.6	0.960389	8.33325e-05	0.22	23454	22588	22630	22655	22966	22858.6	0.956495	-0.00381084	0.22	18150	16874	18740	17921.3	0.960845	0.000538525
0.23	25171	25786	26343	26188	25645	25826.6	0.963153	0	0.23	24346	22607	23880	23880	23376	23617.8	0.962551	-0.0006023	0.23	23463	22656	22665	22709	22984	22895.4	0.958492	-0.00466177	0.23	18168	16884	18754	17935.3	0.961922	-0.00123096
0.24	25270	25863	26431	26265	25709	25907.6	0.966897	0	0.24	24375	22672	23940	23940	23442	23673.8	0.965489	-0.00140813	0.24	23491	22714	22723	22768	23021	22943.4	0.961095	-0.00580183	0.24	18193	16901	18767	17953.7	0.963334	-0.00356356
0.25	25333	25918	26520	26323	25795	25977.8	0.970142	0	0.25	24403	22720	23997	23997	23503	23724	0.968123	-0.00201908	0.25	23491	22788	22766	22832	23032	22981.8	0.963178	-0.00696347	0.25	18225	16912	18789	17975.3	0.965001	-0.00514039
0.26	25408	25976	26579	26402	25845	26042	0.973109	0	0.26	24426	22781	24054	24054	23568	23776.6	0.970882	-0.00222679	0.26	23496	22834	22822	22893	23055	23020	0.965251	-0.00785863	0.26	18242	16931	18804	17992.3	0.96631	-0.00679913
0.27	25489	26019	26623	26436	25914	26096.2	0.975614	0	0.27	24482	22821	24096	24096	23600	23819	0.973107	-0.00250744	0.27	23507	22896	22865	22952	23086	23061.2	0.967485	-0.00812886	0.27	18254	16935	18832	18007	0.967439	-0.00817527
0.28	25548	26079	26696	26499	25956	26155.6	0.97836	0	0.28	24508	22862	24159	24159	23668	23871.2	0.975845	-0.00251428	0.28	23515	22949	22920	22999	23111	23098.8	0.969525	-0.00883471	0.28	18263	16944	18844	18017	0.968209	-0.010151
0.29	25590	26134	26749	26561	26008	26208.4	0.9808	0	0.29	24535	22921	24201	24201	23730	23917.6	0.97828	-0.00252036	0.29	23554	23013	22956	23066	23113	23140.4	0.971782	-0.00901853	0.29	18292	16969	18867	18042.7	0.970184	-0.0106157
0.3	25634	26177	26784	26611	26078	26256.8	0.983037	0	0.3	24572	22965	24231	24231	23752	23950.2	0.97999	-0.00304708	0.3	23566	23052	22993	23118	23143	23174.4	0.973626	-0.00941125	0.3	18308	16976	18876	18053.3	0.971006	-0.0120316
0.4	25878	26430	27068	26894	26411	26536.2	0.995951	0	0.4	24790	23202	24531	24531	24008	24212.4	0.993746	-0.00220486	0.4	23790	23438	23336	23431	23382	23475.4	0.989954	-0.00599733	0.4	18487	17098	19057	18214	0.983373	-0.012578
0.5	25933	26493	27143	26986	26564	26623.8	1	0	0.5	24912	23262	24652	24652	24081	24311.8	0.998961	-0.00103879	0.5	23915	23587	23480	23546	23501	23605.8	0.997027	-0.00297264	0.5	18585	17200	19164	18316.3	0.99125	-0.00874965
0.6	25905	26477	27132	26984	26595	26618.6	0.99976	0	0.6	24973	23249	24671	24671	24094	24331.6	1	0.000240345	0.6	24004	23653	23522	23553	23571	23660.6	1	0.000240345	0.6	18644	17283	19217	18381.3	0.996254	-0.00350584
0.7	25888	26467	27106	26945	26566	26594.4	0.998641	0	0.7	24962	23224	24662	24662	24043	24310.6	0.998898	0.000257122	0.7	23941	23653	23519	23516	23622	23650.2	0.999436	0.000794721	0.7	18669	17329	19245	18414.3	0.998794	0.000152908
0.8	25846	26429	27081	26908	26531	26559	0.997005	0	0.8	24955	23164	24647	24647	23991	24280.8	0.997335	0.00032988	0.8	23943	23628	23504	23469	23619	23632.6	0.998481	0.0014762	0.8	18670	17338	19261	18423	0.999461	0.00245623
0.9	25838	26398	27030	26855	26490	26522.2	0.995304	0	0.9	24923	23150	24610	24610	23937	24246	0.995509	0.000205025	0.9	23979	23599	23483	23394	23621	23615.2	0.997537	0.00223323	0.9	18656	17371	19263	18430	1	0.00469596
1	25796	26355	26979	26832	26479	26488.2	0.993733	0	1	24879	23138	24569	24569	23910	24213	0.993778	4.51886e-05	1	23983	23558	23454	23285	23591	23574.2	0.995313	0.00158066	1	18643	17367	19238	18416	0.998922	0.00518978
1.1	25736	26329	26958	26815	26431	26453.8	0.992143	0	1.1	24839	23113	24517	24517	23848	24166.8	0.991354	-0.000788687	1.1	23987	23532	23413	23182	23585	23539.8	0.993447	0.0013046	1.1	18623	17353	19228	18401.3	0.997793	0.00565076
1.2	25702	26282	26912	26777	26387	26412	0.990211	0	1.2	24814	23091	24490	24490	23819	24140.8	0.98999	-0.000220757	1.2	23975	23493	23388	23089	23541	23497.2	0.991136	0.00092575	1.2	18600	17338	19209	18382.3	0.996331	0.00612021
1.3	25677	26245	26855	26751	26330	26371.6	0.988343	0	1.3	24777	23053	24461	24461	23772	24104.8	0.988101	-0.000242177	1.3	23971	23465	23363	23038	23496	23466.6	0.989476	0.00113314	1.3	18589	17326	19203	18372.7	0.995587	0.0072434
1.4	25651	26226	26839	26682	26316	26342.8	0.987012	0	1.4	24724	23036	24442	24442	23749	24078.6	0.986727	-0.000285601	1.4	23947	23440	23334	22997	23469	23437.4	0.987892	0.000880318	1.4	18564	17310	19163	18345.7	0.993508	0.00649618
1.5	25582	26192	26802	26657	26287	26304	0.985219	0	1.5	24703	22997	24413	24413	23737	24052.6	0.985362	0.000143669	1.5	23927	23402	23299	22974	23439	23408.2	0.986309	0.0010897	1.5	18556	17278	19145	18326.3	0.99202	0.00680131
1.6	25573	26154	26785	26630	26250	26278.4	0.984036	0	1.6	24692	22994	24396	24396	23707	24037	0.984544	0.000508462	1.6	23903	23394	23280	22946	23384	23381.4	0.984855	0.00081916	1.6	18525	17271	19124	18306.7	0.990506	0.00647068
1.7	25542	26127	26739	26611	26203	26244.4	0.982464	0	1.7	24661	22947	24393	24393	23703	24019.4	0.983621	0.00115658	1.7	23880	23349	23249	22927	23335	23348	0.983043	0.000578854	1.7	18510	17239	19115	18288	0.989069	0.00660527
1.8	25510	26112	26697	26583	26177	26215.8	0.981142	0	1.8	24634	22945	24361	24361	23671	23994.4	0.982309	0.00116686	1.8	23874	23329	23246	22882	23312	23328.6	0.981991	0.000848391	1.8	18484	17228	19083	18265	0.987299	0.00615671
1.9	25470	26075	26678	26543	26158	26184.8	0.979709	0	1.9	24617	22936	24341	24341	23664	23979.8	0.981543	0.00183371	1.9	23852	23318	23211	22873	23270	23304.8	0.9807	0.000990179	1.9	18479	17222	19077	18259.3	0.986863	0.00715333
2	25439	26045	26634	26504	26146	26153.6	0.978267	0	2	24589	22913	24321	24321	23648	23958.4	0.98042	0.00215304	2	23840	23280	23201	22854	23232	23281.4	0.97943	0.00116291	2	18460	17197	19052	18236.3	0.985092	0.00682494
2.1	25416	26034	26626	26500	26101	26135.4	0.977426	0	2.1	24574	22900	24299	24299	23648	23944	0.979665	0.00223876	2.1	23818	23248	23153	22834	23195	23249.6	0.977705	0.000279116	2.1	18444	17188	19033	18221.7	0.983963	0.00653716
2.2	25392	25999	26606	26459	26077	26106.6	0.976095	0	2.2	24540	22871	24296	24296	23622	23925	0.978668	0.00257308	2.2	23807	23255	23144	22811	23160	23235.4	0.976935	0.000839973	2.2	18435	17161	19011	18202.3	0.982475	0.00638009
2.3	25378	25991	26587	26434	26069	26091.8	0.975411	0	2.3	24547	22850	24267	24267	23619	23910	0.977881	0.00247018	2.3	23793	23236	23124	22745	23139	23207.4	0.975416	5.16407e-06	2.3	18403	17155	18999	18185.7	0.981192	0.00578121
2.4	25327	25927	26553	26404	26055	26053.2	0.973627	0	2.4	24516	22821	24235	24235	23610	23883.4	0.976486	0.00285872	2.4	23782	23219	23120	22703	23114	23187.6	0.974342	0.000715205	2.4	18392	17140	18994	18175.3	0.980397	0.00676988
2.5	25299	25927	26535	26398	26028	26037.4	0.972897	0	2.5	24507	22784	24229	24229	23615	23872.8	0.975929	0.00303288	2.5	23758	23193	23098	22689	23085	23164.6	0.973094	0.000197843	2.5	18381	17140	18976	18165.7	0.979653	0.00675606
2.6	25267	25897	26480	26378	25976	25999.6	0.971149	0	2.6	24470	22782	24202	24202	23582	23847.6	0.974607	0.0034579	2.6	23726	23180	23090	22679	23058	23146.6	0.972118	0.000968549	2.6	18371	17113	18958	18147.3	0.978241	0.00709194
2.7	25278	25877	26480	26344	25978	25991.4	0.97077	0	2.7	24455	22784	24197	24197	23588	23844.2	0.974429	0.00365853	2.7	23725	23172	23046	22680	23039	23132.4	0.971348	0.000577272	2.7	18355	17099	18941	18131.7	0.977035	0.00626499
2.8	25240	25862	26451	26326	25942	25964.2	0.969513	0	2.8	24436	22748	24163	24163	23583	23818.6	0.973086	0.00357263	2.8	23708	23160	23051	22649	23011	23115.8	0.970447	0.000933988	2.8	18336	17089	18928	18117.7	0.975958	0.0064445
2.9	25213	25831	26406	26300	25921	25934.2	0.968127	0	2.9	24420	22734	24165	24165	23575	23811.8	0.972729	0.00460248	2.9	23672	23135	23033	22662	22999	23100.2	0.969601	0.00147437	2.9	18324	17062	18926	18104	0.974906	0.0067791
3	25184	25802	26412	26263	25916	25915.4	0.967258	0	3	24392	22728	24147	24147	23572	23797.2	0.971963	0.00470544	3	23679	23112	23026	22633	22966	23083.2	0.968679	0.00142114	3	18311	17046	18906	18087.7	0.973648	0.00639076
MAX	25933	26493	27143	26986	26595	26623.8				24973	23262	24671	24671	24094	24331.6				24004	23653	23522	23553	23622	23660.6				18670	17371	19263	18430
MIN	4712	5258	5039	4981	4951	4988.2				5591	5062	5348	5348	5006	5271				5791	4868	4774	4829	5867	5225.8				5492	5513	5312	5439

## Sheet: OJIP-Kangnaixin
Prompt T.	0d				avg	Normalization	∆Vt	Prompt T.	7D					avg	Normalization	∆Vt	Prompt T.	14d				avg	Normalization	∆Vt	Prompt T.	21D				avg	Normalization	∆Vt
1e-05	4427	3823	4382	4508	4285	0	0	1e-05	4027	4235	4858	4260	4294	4334.8	0	0	1e-05	4138	4383	4652	4286	4364.75	0	0	1e-05	4980	4705	3750	4576	4502.75	0	0
2e-05	4493	3887	4461	4586	4356.75	0.00373503	0	2e-05	4098	4318	4958	4323	4372	4413.8	0.00429927	0.000564239	2e-05	4208	4450	4735	4356	4437.25	0.00390736	0.000172321	2e-05	5092	4797	3805	4640	4583.5	0.00481156	0.00107653
3e-05	4531	3914	4491	4639	4393.75	0.00566111	0	3e-05	4143	4355	5010	4369	4420	4459.4	0.00678088	0.00111976	3e-05	4243	4493	4792	4402	4482.5	0.00634608	0.00068497	3e-05	5144	4873	3854	4681	4638	0.00805899	0.00239788
4e-05	4588	3955	4540	4689	4443	0.00822488	0	4e-05	4192	4387	5073	4403	4467	4504.4	0.00922983	0.00100495	4e-05	4289	4538	4844	4449	4530	0.00890608	0.000681192	4e-05	5187	4928	3885	4737	4684.25	0.0108148	0.00258995
5e-05	4635	3984	4580	4744	4485.75	0.0104503	0	5e-05	4235	4430	5137	4444	4514	4552	0.0118203	0.00136999	5e-05	4325	4585	4887	4502	4574.75	0.0113179	0.00086757	5e-05	5248	4996	3918	4782	4736	0.0138984	0.00344812
6e-05	4670	4020	4620	4803	4528.25	0.0126627	0	6e-05	4272	4461	5195	4490	4565	4596.6	0.0142475	0.00158479	6e-05	4368	4622	4953	4551	4623.5	0.0139452	0.00128254	6e-05	5319	5071	3966	4827	4795.75	0.0174587	0.00479599
7e-05	4755	4077	4701	4869	4600.5	0.0164237	0	7e-05	4358	4552	5300	4560	4644	4682.8	0.0189386	0.00251483	7e-05	4435	4708	5031	4632	4701.5	0.018149	0.00172525	7e-05	5408	5160	4022	4896	4871.5	0.0219723	0.00554855
8e-05	4771	4095	4720	4908	4623.5	0.017621	0	8e-05	4368	4553	5332	4583	4666	4700.4	0.0198964	0.00227535	8e-05	4450	4716	5065	4673	4726	0.0194694	0.00184838	8e-05	5437	5201	4034	4915	4896.75	0.0234768	0.00585581
9e-05	4825	4132	4768	4968	4673.25	0.0202108	0	9e-05	4414	4592	5419	4636	4711	4754.4	0.0228351	0.0026243	9e-05	4496	4767	5130	4726	4779.75	0.0223662	0.00215541	9e-05	5525	5283	4079	4961	4962	0.0273648	0.00715399
0.0001	4862	4166	4816	5018	4715.5	0.0224102	0	0.0001	4458	4643	5475	4669	4763	4801.6	0.0254038	0.0029936	0.0001	4548	4820	5183	4779	4832.5	0.0252092	0.00279898	0.0001	5584	5364	4128	5020	5024	0.0310591	0.00864894
0.00011	4931	4208	4859	5083	4770.25	0.0252603	0	0.00011	4510	4695	5559	4728	4805	4859.4	0.0285493	0.00328907	0.00011	4592	4864	5250	4837	4885.75	0.0280791	0.00281878	0.00011	5659	5449	4179	5071	5089.5	0.034962	0.00970173
0.00012	4982	4244	4899	5152	4819.25	0.027811	0	0.00012	4559	4736	5646	4782	4877	4920	0.0318473	0.00403624	0.00012	4653	4923	5299	4890	4941.25	0.0310702	0.00325918	0.00012	5724	5519	4213	5125	5145.25	0.0382839	0.0104729
0.00013	5025	4286	4967	5217	4873.75	0.0306481	0	0.00013	4618	4771	5704	4827	4933	4970.6	0.034601	0.00395288	0.00013	4693	4962	5376	4956	4996.75	0.0340614	0.00341326	0.00013	5803	5616	4265	5178	5215.5	0.0424698	0.0118217
0.00014	5087	4324	5019	5285	4928.75	0.0335112	0	0.00014	4668	4829	5789	4887	4999	5034.4	0.0380731	0.00456186	0.00014	4740	5027	5437	5016	5055	0.0372007	0.00368952	0.00014	5877	5692	4314	5232	5278.75	0.0462386	0.0127274
0.00015	5155	4369	5069	5350	4985.75	0.0364784	0	0.00015	4726	4876	5864	4928	5051	5089	0.0410445	0.00456605	0.00015	4800	5079	5503	5077	5114.75	0.0404209	0.00394252	0.00015	5962	5781	4366	5295	5351	0.0505437	0.0140653
0.00016	5236	4435	5148	5445	5066	0.0406559	0	0.00016	4789	4952	5981	5003	5129	5170.8	0.0454961	0.0048402	0.00016	4868	5162	5603	5175	5202	0.0451232	0.00446731	0.00016	6068	5891	4425	5370	5438.5	0.0557575	0.0151016
0.00017	5268	4456	5180	5480	5096	0.0422176	0	0.00017	4825	4959	6037	5034	5173	5205.6	0.04739	0.00517237	0.00017	4901	5188	5642	5198	5232.25	0.0467535	0.00453593	0.00017	6121	5959	4465	5411	5489	0.0587666	0.016549
0.00018	5319	4496	5243	5546	5151	0.0450807	0	0.00018	4875	5005	6122	5084	5229	5263	0.0505137	0.00543305	0.00018	4944	5245	5709	5268	5291.5	0.0499468	0.00486609	0.00018	6194	6052	4523	5465	5558.5	0.0629078	0.0178271
0.00019	5375	4547	5299	5621	5210.5	0.048178	0	0.00019	4930	5061	6188	5149	5292	5324	0.0538334	0.0056554	0.00019	5004	5297	5778	5335	5353.5	0.0532882	0.00511021	0.00019	6276	6142	4561	5528	5626.75	0.0669745	0.0187965
0.0002	5452	4582	5345	5692	5267.75	0.0511583	0	0.0002	4994	5113	6281	5185	5361	5386.8	0.0572511	0.00609283	0.0002	5065	5351	5841	5405	5415.5	0.0566297	0.00547145	0.0002	6356	6233	4621	5586	5699	0.0712796	0.0201214
0.00021	5518	4630	5409	5765	5330.5	0.0544248	0	0.00021	5035	5152	6364	5255	5414	5444	0.060364	0.00593919	0.00021	5120	5414	5931	5462	5481.75	0.0602002	0.00577544	0.00021	6444	6324	4674	5649	5772.75	0.0756741	0.0212493
0.00022	5564	4672	5457	5846	5384.75	0.0572488	0	0.00022	5096	5210	6453	5302	5484	5509	0.0639013	0.00665252	0.00022	5178	5479	5988	5536	5545.25	0.0636225	0.00637369	0.00022	6524	6422	4734	5724	5851	0.0803367	0.0230878
0.00023	5641	4724	5527	5916	5452	0.0607496	0	0.00023	5166	5266	6529	5367	5544	5574.4	0.0674605	0.00671088	0.00023	5234	5528	6064	5604	5607.5	0.0669775	0.00622785	0.00023	6608	6522	4784	5773	5921.75	0.0845524	0.0238028
0.00024	5704	4760	5578	5996	5509.5	0.0637428	0	0.00024	5214	5307	6608	5422	5607	5631.6	0.0705734	0.00683054	0.00024	5291	5579	6136	5669	5668.75	0.0702785	0.00653566	0.00024	6688	6605	4837	5838	5992	0.0887383	0.0249954
0.00025	5769	4817	5640	6064	5572.5	0.0670224	0	0.00025	5271	5360	6691	5466	5664	5690.4	0.0737733	0.00675096	0.00025	5343	5639	6208	5737	5731.75	0.0736739	0.00665147	0.00025	6776	6702	4894	5914	6071.5	0.0934753	0.026453
0.00026	5853	4899	5721	6181	5663.5	0.0717595	0	0.00026	5357	5451	6793	5557	5759	5783.4	0.0788345	0.00707502	0.00026	5424	5730	6302	5833	5822.25	0.0785513	0.00679181	0.00026	6882	6810	4967	6004	6165.75	0.0990913	0.0273318
0.00027	5888	4910	5757	6214	5692.25	0.0732561	0	0.00027	5389	5468	6854	5579	5804	5818.8	0.080761	0.00750491	0.00027	5452	5755	6348	5860	5853.75	0.080249	0.00699288	0.00027	6927	6882	5012	6041	6215.5	0.102056	0.0287996
0.00028	5964	4961	5822	6288	5758.75	0.0767179	0	0.00028	5443	5518	6940	5638	5858	5879.4	0.0840589	0.00734109	0.00028	5518	5822	6421	5936	5924.25	0.0840486	0.0073307	0.00028	7017	6974	5070	6109	6292.5	0.106644	0.029926
0.00029	6026	5001	5876	6374	5819.25	0.0798673	0	0.00029	5501	5568	7025	5698	5920	5942.4	0.0874875	0.00762023	0.00029	5574	5867	6485	6005	5982.75	0.0872014	0.00733413	0.00029	7098	7075	5118	6178	6367.25	0.111098	0.0312306
0.0003	6090	5056	5944	6450	5885	0.08329	0	0.0003	5569	5626	7114	5754	6002	6013	0.0913296	0.00803967	0.0003	5639	5933	6568	6073	6053.25	0.091001	0.007711	0.0003	7191	7168	5186	6252	6449.25	0.115984	0.032694
0.0004	6065	5031	5924	6397	5854.25	0.0816892	0	0.0004	5512	5575	7024	5701	5935	5949.4	0.0878684	0.00617921	0.0004	5599	5910	6500	6019	6007	0.0885083	0.00681911	0.0004	7207	7140	5199	6248	6448.5	0.115939	0.03425
0.0005	6715	5518	6513	7143	6472.25	0.11386	0	0.0005	6084	6096	7811	6261	6586	6567.6	0.121512	0.00765163	0.0005	6188	6461	7201	6676	6631.5	0.122165	0.00830551	0.0005	7988	8029	5771	6904	7173	0.159109	0.0452492
0.0006	7388	5985	7136	7874	7095.75	0.146317	0	0.0006	6661	6628	8544	6805	7227	7173	0.154458	0.00814116	0.0006	6776	7022	7899	7323	7255	0.155769	0.00945172	0.0006	8729	8837	6328	7588	7870.5	0.20067	0.0543533
0.0007	8014	6457	7707	8538	7679	0.176679	0	0.0007	7195	7116	9168	7289	7794	7712.4	0.183813	0.00713415	0.0007	7315	7535	8504	7904	7814.5	0.185923	0.00924393	0.0007	9361	9535	6873	8205	8493.5	0.237792	0.0611135
0.0008	7841	6328	7556	8332	7514.25	0.168103	0	0.0008	7003	6960	8911	7138	7597	7521.8	0.17344	0.00533774	0.0008	7160	7384	8311	7714	7642.25	0.176639	0.00853685	0.0008	9262	9353	6769	8089	8368.25	0.230329	0.0622267
0.0009	8439	6780	8108	8972	8074.75	0.19728	0	0.0009	7520	7431	9536	7608	8158	8050.6	0.202218	0.00493814	0.0009	7694	7870	8914	8282	8190	0.20616	0.00888009	0.0009	9861	10008	7271	8684	8956	0.265351	0.0680707
0.001	9012	7213	8624	9568	8604.25	0.224844	0	0.001	8012	7881	10067	8059	8683	8540.4	0.228874	0.00402987	0.001	8184	8341	9474	8824	8705.75	0.233956	0.00911243	0.001	10416	10577	7742	9254	9497.25	0.297602	0.0727578
0.0011	9529	7604	9099	10096	9082	0.249714	0	0.0011	8444	8295	10535	8454	9131	8971.8	0.252351	0.0026373	0.0011	8624	8760	9958	9288	9157.5	0.258303	0.00858944	0.0011	10891	11068	8163	9751	9968.25	0.325667	0.0759529
0.0012	9288	7428	8893	9830	8859.75	0.238144	0	0.0012	8195	8060	10232	8252	8862	8720.2	0.238659	0.000514431	0.0012	8415	8551	9682	9022	8917.5	0.245368	0.00722424	0.0012	10743	10844	8025	9576	9797	0.315463	0.0773183
0.0013	9771	7799	9351	10333	9313.5	0.261765	0	0.0013	8611	8470	10698	8624	9322	9145	0.261777	1.20367e-05	0.0013	8857	8951	10167	9467	9360.5	0.269244	0.00747902	0.0013	11211	11311	8417	10070	10252.2	0.342589	0.0808243
0.0014	10238	8163	9778	10800	9744.75	0.284214	0	0.0014	9005	8838	11101	8986	9726	9531.2	0.282794	-0.00141975	0.0014	9262	9331	10611	9886	9772.5	0.291448	0.00723433	0.0014	11630	11737	8794	10536	10674.2	0.367734	0.0835203
0.0015	10623	8476	10135	11205	10109.8	0.303214	0	0.0015	9332	9160	11443	9293	10078	9861.2	0.300753	-0.00246128	0.0015	9620	9655	10988	10246	10127.2	0.310567	0.0073529	0.0015	11999	12081	9113	10926	11029.8	0.388917	0.0857026
0.0016	10351	8276	9898	10906	9857.75	0.290096	0	0.0016	9045	8901	11122	9048	9788	9580.8	0.285493	-0.00460281	0.0016	9377	9420	10674	9946	9854.25	0.295854	0.00575786	0.0016	11817	11844	8944	10718	10830.8	0.377059	0.0869631
0.0017	10749	8571	10250	11286	10214	0.308641	0	0.0017	9384	9215	11477	9347	10153	9915.2	0.303692	-0.0049494	0.0017	9721	9734	11051	10302	10202	0.314596	0.00595466	0.0017	12178	12190	9265	11103	11184	0.398108	0.0894668
0.0018	11107	8874	10601	11660	10560.5	0.326679	0	0.0018	9690	9513	11809	9634	10466	10222.4	0.32041	-0.0062687	0.0018	10044	10038	11398	10636	10529	0.33222	0.0055407	0.0018	12515	12498	9548	11474	11508.8	0.417459	0.0907798
0.0019	11425	9113	10902	11983	10855.8	0.342048	0	0.0019	9945	9761	12065	9874	10738	10476.6	0.334244	-0.00780443	0.0019	10327	10302	11687	10912	10807	0.347202	0.00515379	0.0019	12809	12761	9801	11791	11790.5	0.434247	0.0921986
0.002	11110	8906	10627	11647	10572.5	0.327303	0	0.002	9660	9476	11720	9625	10416	10179.4	0.31807	-0.00923348	0.002	10060	10054	11372	10605	10522.8	0.331883	0.00457918	0.002	12610	12514	9619	11576	11579.8	0.421689	0.0943858
0.0021	11428	9139	10922	11958	10861.8	0.342361	0	0.0021	9911	9743	12015	9860	10700	10445.8	0.332568	-0.00979294	0.0021	10336	10301	11648	10882	10791.8	0.34638	0.00401956	0.0021	12885	12786	9861	11868	11850	0.437792	0.0954316
0.0022	11717	9386	11182	12248	11133.2	0.356494	0	0.0022	10156	9985	12254	10094	10950	10687.8	0.345738	-0.0107563	0.0022	10600	10557	11932	11140	11057.2	0.360689	0.0041953	0.0022	13161	13024	10088	12158	12107.8	0.453151	0.0966566
0.0023	11947	9589	11407	12473	11354	0.367985	0	0.0023	10343	10194	12477	10285	11175	10894.8	0.357003	-0.0109825	0.0023	10823	10755	12156	11348	11270.5	0.372182	0.0041969	0.0023	13386	13222	10287	12429	12331	0.466453	0.0984677
0.0024	11655	9353	11139	12156	11075.8	0.353501	0	0.0024	10054	9906	12136	10039	10858	10598.6	0.340883	-0.0126174	0.0024	10552	10493	11835	11047	10981.8	0.35662	0.00311949	0.0024	13188	12963	10083	12174	12102	0.452808	0.0993072
0.0025	11897	9552	11369	12403	11305.2	0.365448	0	0.0025	10268	10117	12349	10228	11084	10809.2	0.352344	-0.0131032	0.0025	10771	10696	12052	11271	11197.5	0.368248	0.00280034	0.0025	13427	13166	10278	12415	12321.5	0.465887	0.100439
0.0026	12126	9751	11593	12647	11529.2	0.377108	0	0.0026	10462	10324	12573	10431	11292	11016.4	0.363621	-0.0134877	0.0026	10982	10907	12283	11492	11416	0.380024	0.00291571	0.0026	13636	13355	10445	12658	12523.5	0.477923	0.100815
0.0027	12317	9932	11774	12824	11711.8	0.386609	0	0.0027	10617	10493	12731	10590	11461	11178.4	0.372437	-0.0141718	0.0027	11157	11080	12462	11644	11585.8	0.389173	0.00256405	0.0027	13824	13497	10606	12851	12694.5	0.488113	0.101504
0.0028	12016	9683	11502	12500	11425.2	0.371694	0	0.0028	10331	10212	12425	10332	11164	10892.8	0.356894	-0.0148004	0.0028	10891	10821	12138	11341	11297.8	0.373651	0.00195652	0.0028	13608	13257	10405	12611	12470.2	0.47475	0.103056
0.0029	12208	9863	11692	12697	11615	0.381572	0	0.0029	10507	10398	12600	10519	11349	11074.6	0.366788	-0.0147843	0.0029	11080	10970	12330	11529	11477.2	0.383325	0.00175293	0.0029	13789	13402	10539	12806	12634	0.484508	0.102936
0.003	12409	10026	11880	12901	11804	0.391411	0	0.003	10680	10583	12781	10677	11535	11251.2	0.376399	-0.0150121	0.003	11266	11153	12510	11692	11655.2	0.392918	0.00150753	0.003	13967	13555	10699	13000	12805.2	0.494712	0.103301
0.004	10376	8432	10028	10801	9909.25	0.292777	0	0.004	8896	8885	10859	9101	9648	9477.8	0.279888	-0.0128891	0.004	9434	9410	10431	9763	9759.5	0.290748	-0.00202955	0.004	12176	11574	9006	10976	10933	0.383152	0.0903749
0.005	12912	10553	12393	13395	12313.2	0.41792	0	0.005	11205	11224	13380	11268	12168	11849	0.408932	-0.00898875	0.005	11757	11602	12973	12177	12127.2	0.418356	0.000436132	0.005	14395	13617	10870	13320	13050.5	0.509325	0.0914048
0.006	13559	11176	13008	14024	12941.8	0.450638	0	0.006	11852	11922	14062	11920	12873	12525.8	0.445764	-0.00487383	0.006	12412	12200	13603	12792	12751.8	0.452014	0.00137595	0.006	14833	13852	11137	13768	13397.5	0.530001	0.0793638
0.007	14029	11593	13434	14496	13388	0.473868	0	0.007	12313	12462	14567	12359	13418	13023.8	0.472866	-0.00100218	0.007	12863	12602	14099	13257	13205.2	0.476455	0.00258704	0.007	15013	13968	11242	13994	13554.2	0.539342	0.0654738
0.008	11967	9824	11546	12422	11439.8	0.372449	0	0.008	10360	10557	12597	10605	11433	11110.4	0.368736	-0.00371312	0.008	10950	10795	12061	11357	11290.8	0.373274	0.000824445	0.008	13287	12336	9674	12069	11841.5	0.437286	0.0648366
0.009	14405	11828	13740	14916	13722.2	0.491268	0	0.009	12718	12899	15038	12675	13938	13453.6	0.496256	0.00498825	0.009	13200	12865	14548	13692	13576.2	0.49645	0.00518213	0.009	14918	13988	11178	13918	13500.5	0.536139	0.0448713
0.01	15044	12374	14324	15536	14319.5	0.522358	0	0.01	13309	13558	15643	13220	14580	14062	0.529366	0.00700752	0.01	13770	13421	15196	14289	14169	0.528396	0.00603755	0.01	15232	14294	11473	14334	13833.2	0.555966	0.0336079
0.011	15487	12758	14751	15993	14747.2	0.544625	0	0.011	13731	14019	16096	13599	15071	14503.2	0.553376	0.00875109	0.011	14198	13795	15681	14756	14607.5	0.552028	0.00740326	0.011	15467	14545	11686	14633	14082.8	0.570833	0.0262075
0.012	13477	10921	12879	13980	12814.2	0.444001	0	0.012	11755	12091	14212	11835	13148	12608.2	0.450248	0.00624764	0.012	12282	11990	13703	12901	12719	0.450249	0.00624807	0.012	13875	13113	10237	12832	12514.2	0.477372	0.0333717
0.013	15817	12971	15039	16363	15047.5	0.560255	0	0.013	14017	14346	16435	13819	15442	14811.8	0.570171	0.00991559	0.013	14477	13995	16055	15093	14905	0.568062	0.00780701	0.013	15529	14808	11834	14779	14237.5	0.580054	0.0197986
0.014	16370	13472	15582	16928	15588	0.588391	0	0.014	14514	14917	16952	14293	16002	15335.6	0.598676	0.010285	0.014	15017	14478	16614	15612	15430.2	0.59637	0.00797874	0.014	15877	15151	12183	15248	14614.8	0.602532	0.0141409
0.015	16771	13829	15948	17330	15969.5	0.608251	0	0.015	14884	15328	17336	14636	16398	15716.4	0.6194	0.0111491	0.015	15376	14786	17001	15973	15784	0.615435	0.00718449	0.015	16115	15406	12411	15550	14870.5	0.617771	0.00952058
0.016	14878	12024	14189	15431	14130.5	0.51252	0	0.016	13015	13519	15612	12933	14640	13943.8	0.522933	0.0104136	0.016	13556	13038	15186	14249	14007.2	0.519678	0.00715873	0.016	14603	14072	10994	13790	13364.8	0.52805	0.0155305
0.017	17014	14014	16205	17611	16211	0.620822	0	0.017	15116	15602	17604	14817	16688	15965.4	0.632951	0.0121284	0.017	15597	14915	17282	16211	16001.2	0.627144	0.0063215	0.017	16193	15658	12564	15703	15029.5	0.627246	0.00642315
0.018	17499	14502	16680	18095	16694	0.645966	0	0.018	15568	16105	18076	15265	17158	16434.4	0.658474	0.0125088	0.018	16076	15351	17738	16636	16450.2	0.651343	0.00537701	0.018	16523	15947	12888	16143	15375.2	0.647847	0.00188182
0.019	17849	14827	17024	18442	17035.5	0.663743	0	0.019	15918	16487	18387	15593	17497	16776.4	0.677087	0.0133437	0.019	16424	15627	18069	16942	16765.5	0.668333	0.00459006	0.019	16742	16186	13104	16416	15612	0.661954	-0.00178843
0.02	16122	13153	15403	16750	15357	0.576366	0	0.02	14219	14834	16845	14029	15965	15178.4	0.590121	0.013755	0.02	14728	13979	16450	15402	15139.8	0.580714	0.00434736	0.02	15295	14941	11748	14711	14173.8	0.576255	-0.000111448
0.021	18050	15018	17234	18698	17250	0.674909	0	0.021	16134	16697	18594	15771	17715	16982.2	0.688286	0.0133775	0.021	16620	15742	18334	17164	16965	0.679085	0.00417597	0.021	16796	16364	13224	16540	15731	0.669045	-0.00586377
0.022	18466	15477	17642	19110	17673.8	0.696968	0	0.022	16538	17150	18963	16189	18116	17391.2	0.710545	0.0135769	0.022	17040	16143	18722	17533	17359.5	0.700346	0.00337855	0.022	17101	16619	13511	16919	16037.5	0.687308	-0.00965952
0.023	18772	15790	17950	19423	17983.8	0.713105	0	0.023	16863	17455	19224	16489	18384	17683	0.726425	0.0133196	0.023	17348	16412	19016	17792	17642	0.715571	0.00246633	0.023	17286	16791	13715	17180	16243	0.699553	-0.013552
0.024	17264	14235	16489	17936	16481	0.634878	0	0.024	15319	15975	17847	15036	17047	16244.8	0.648156	0.0132785	0.024	15845	14872	17566	16431	16178.5	0.636697	0.00181913	0.024	15942	15700	12423	15561	14906.5	0.619917	-0.0149611
0.025	18958	15945	18119	19604	18156.5	0.722098	0	0.025	16998	17629	19351	16629	18549	17831.2	0.73449	0.0123921	0.025	17529	16524	19209	17973	17808.8	0.724558	0.00246054	0.025	17344	16951	13804	17264	16340.8	0.705378	-0.0167202
0.026	19332	16346	18476	19968	18530.5	0.741567	0	0.026	17365	17989	19675	16988	18884	18180.2	0.753483	0.0119161	0.026	17909	16874	19564	18300	18161.8	0.743583	0.00201629	0.026	17627	17174	14062	17631	16623.5	0.722226	-0.0193414
0.027	19591	16616	18735	20220	18790.5	0.755102	0	0.027	17590	18251	19894	17236	19103	18414.8	0.76625	0.0111487	0.027	18197	17113	19793	18527	18407.5	0.756828	0.00172626	0.027	17796	17335	14235	17842	16802	0.732862	-0.0222399
0.028	18230	15215	17436	18922	17450.8	0.685359	0	0.028	16217	16871	18632	15939	17886	17109	0.695187	0.0098278	0.028	16823	15686	18534	17282	17081.2	0.68535	-9.07542e-06	0.028	16537	16339	13044	16339	15564.8	0.659139	-0.0262202
0.029	19708	16742	18850	20382	18920.5	0.761869	0	0.029	17711	18335	19973	17341	19196	18511.2	0.771496	0.00962755	0.029	18316	17195	19966	18669	18536.5	0.76378	0.00191135	0.029	17848	17460	14322	17948	16894.5	0.738373	-0.0234955
0.03	20023	17088	19136	20658	19226.2	0.777785	0	0.03	17974	18634	20213	17662	19464	18789.4	0.786636	0.00885133	0.03	18651	17518	20237	18920	18831.5	0.779679	0.00189405	0.03	18099	17663	14551	18283	17149	0.753538	-0.0242471
0.04	21232	18393	20293	21763	20420.2	0.83994	0	0.04	19008	19676	21070	18814	20407	19795	0.841362	0.00142214	0.04	19918	18697	21320	19981	19979	0.841523	0.00158292	0.04	19157	18586	15565	19686	18248.5	0.819053	-0.0208876
0.05	21870	19086	20879	22271	21026.5	0.871499	0	0.05	19503	20196	21489	19456	20893	20307.4	0.869248	-0.00225154	0.05	20628	19354	21850	20502	20583.5	0.874102	0.0026031	0.05	19890	19177	16260	20711	19009.5	0.864397	-0.00710178
0.06	22245	19532	21209	22551	21384.2	0.890122	0	0.06	19818	20526	21744	19860	21167	20623	0.886423	-0.00369933	0.06	21014	19739	22093	20744	20897.5	0.891025	0.000902877	0.06	20372	19529	16715	21366	19495.5	0.893356	0.00323384
0.07	22470	19813	21438	22739	21615	0.902134	0	0.07	20050	20749	21931	20134	21370	20846.8	0.898602	-0.00353184	0.07	21294	20017	22270	20920	21125.2	0.9033	0.00116539	0.07	20700	19716	16968	21795	19794.8	0.911187	0.00905294
0.08	22635	20018	21579	22878	21777.5	0.910593	0	0.08	20208	20913	22070	20298	21519	21001.6	0.907027	-0.00356658	0.08	21469	20222	22352	21032	21268.8	0.911034	0.000440122	0.08	20896	19822	17132	22072	19980.5	0.922255	0.0116619
0.09	22762	20168	21706	22961	21899.2	0.916931	0	0.09	20332	21090	22201	20468	21658	21149.8	0.915092	-0.00183921	0.09	21620	20342	22447	21116	21381.2	0.917097	0.000165415	0.09	21042	19907	17244	22268	20115.2	0.930285	0.0133532
0.1	22868	20303	21809	23050	22007.5	0.922566	0	0.1	20439	21214	22315	20577	21745	21258	0.92098	-0.00158592	0.1	21706	20471	22506	21183	21466.5	0.921691	-0.000875161	0.1	21137	19943	17321	22381	20195.5	0.935066	0.0124999
0.11	22935	20402	21920	23145	22100.5	0.927408	0	0.11	20544	21333	22421	20666	21872	21367.2	0.926923	-0.000484356	0.11	21785	20587	22559	21231	21540.5	0.925679	-0.00172819	0.11	21210	19980	17374	22487	20262.8	0.939073	0.0116658
0.12	23025	20502	21995	23202	22181	0.931598	0	0.12	20633	21450	22537	20754	21949	21464.6	0.932224	0.000625741	0.12	21864	20687	22598	21301	21612.5	0.92956	-0.00203831	0.12	21265	20007	17413	22550	20308.8	0.941814	0.0102163
0.13	23092	20569	22056	23273	22247.5	0.93506	0	0.13	20728	21547	22628	20842	22036	21556.2	0.937209	0.00214898	0.13	21936	20782	22656	21337	21677.8	0.933076	-0.00198343	0.13	21321	20030	17442	22598	20347.8	0.944138	0.00907837
0.14	23152	20645	22132	23334	22315.8	0.938613	0	0.14	20828	21647	22727	20908	22118	21645.6	0.942074	0.0034614	0.14	21988	20893	22704	21380	21741.2	0.936499	-0.00211396	0.14	21358	20032	17467	22638	20373.8	0.945687	0.00707477
0.15	23220	20751	22191	23395	22389.2	0.942439	0	0.15	20930	21742	22784	20996	22186	21727.6	0.946537	0.0040978	0.15	22059	20988	22743	21412	21800.5	0.939692	-0.00274684	0.15	21389	20048	17477	22668	20395.5	0.946983	0.00454463
0.16	23262	20820	22277	23459	22454.5	0.945836	0	0.16	21016	21860	22900	21063	22257	21819.2	0.951522	0.00568611	0.16	22138	21072	22790	21460	21865	0.943168	-0.00266731	0.16	21435	20050	17494	22714	20423.2	0.948637	0.00280147
0.17	23348	20889	22331	23500	22517	0.949089	0	0.17	21098	21960	22977	21144	22348	21905.4	0.956213	0.00712371	0.17	22169	21169	22837	21498	21918.2	0.946038	-0.00305094	0.17	21453	20057	17510	22741	20440.2	0.94965	0.000560917
0.18	23401	20946	22407	23564	22579.5	0.952343	0	0.18	21184	22054	23054	21223	22416	21986.2	0.96061	0.00826742	0.18	22227	21262	22865	21534	21972	0.948935	-0.00340762	0.18	21489	20065	17528	22777	20464.8	0.95111	-0.00123274
0.19	23441	21030	22465	23622	22639.5	0.955466	0	0.19	21283	22127	23115	21282	22493	22060	0.964626	0.00916033	0.19	22281	21344	22925	21574	22031	0.952115	-0.00335122	0.19	21531	20082	17544	22795	20488	0.952495	-0.00297074
0.2	23503	21092	22538	23688	22705.2	0.958889	0	0.2	21342	22221	23198	21362	22558	22136.2	0.968773	0.00988453	0.2	22329	21444	22983	21621	22094.2	0.955524	-0.00336508	0.2	21556	20076	17542	22815	20497.2	0.953046	-0.00584227
0.21	23569	21138	22597	23735	22759.8	0.961726	0	0.21	21426	22289	23238	21403	22625	22196.2	0.972038	0.0103127	0.21	22382	21523	23025	21654	22146	0.958313	-0.0034131	0.21	21590	20083	17566	22844	20520.8	0.954447	-0.00727907
0.22	23631	21212	22661	23801	22826.2	0.965187	0	0.22	21476	22358	23306	21484	22661	22257	0.975347	0.0101598	0.22	22468	21581	23073	21698	22205	0.961492	-0.00369506	0.22	21619	20095	17574	22874	20540.5	0.955623	-0.00956399
0.23	23690	21284	22711	23852	22884.2	0.968207	0	0.23	21552	22436	23355	21543	22719	22321	0.97883	0.0106235	0.23	22515	21670	23138	21761	22271	0.965049	-0.00315728	0.23	21651	20090	17582	22890	20553.2	0.956383	-0.0118235
0.24	23733	21322	22772	23912	22934.8	0.970836	0	0.24	21612	22490	23387	21611	22794	22378.8	0.981976	0.0111402	0.24	22566	21738	23173	21797	22318.5	0.967609	-0.00322613	0.24	21699	20127	17595	22910	20582.8	0.958141	-0.0126946
0.25	23782	21386	22811	23977	22989	0.97366	0	0.25	21650	22565	23439	21670	22824	22429.6	0.98474	0.0110807	0.25	22604	21787	23227	21834	22363	0.970008	-0.00365187	0.25	21715	20105	17622	22943	20596.2	0.958945	-0.0147142
0.26	23846	21445	22868	24039	23049.5	0.976809	0	0.26	21704	22596	23463	21706	22865	22466.8	0.986765	0.00995582	0.26	22668	21866	23266	21884	22421	0.973134	-0.00367539	0.26	21742	20121	17626	22958	20611.8	0.959869	-0.01694
0.27	23880	21485	22895	24064	23081	0.978449	0	0.27	21722	22623	23489	21778	22907	22503.8	0.988778	0.0103296	0.27	22704	21895	23302	21921	22455.5	0.974993	-0.0034558	0.27	21785	20131	17642	22995	20638.2	0.961448	-0.0170008
0.28	23935	21526	22940	24111	23128	0.980895	0	0.28	21758	22653	23540	21804	22920	22535	0.990476	0.00958093	0.28	22765	21956	23341	21956	22504.5	0.977634	-0.00326161	0.28	21814	20138	17652	23017	20655.2	0.962461	-0.0184345
0.29	23969	21565	22988	24139	23165.2	0.982834	0	0.29	21796	22703	23550	21852	22956	22571.4	0.992457	0.00962276	0.29	22798	22006	23402	22014	22555	0.980355	-0.00247903	0.29	21850	20149	17675	23048	20680.5	0.963965	-0.018869
0.3	24022	21597	23024	24194	23209.2	0.985125	0	0.3	21820	22737	23564	21881	22987	22597.8	0.993894	0.00876901	0.3	22839	22029	23430	22043	22585.2	0.981986	-0.00313919	0.3	21887	20140	17696	23068	20697.8	0.964993	-0.0201316
0.4	24249	21814	23257	24434	23438.5	0.997059	0	0.4	21897	22861	23626	22076	23089	22709.8	0.999989	0.00293029	0.4	23103	22234	23696	22299	22833	0.995338	-0.0017207	0.4	22171	20277	17885	23355	20922	0.978355	-0.0187034
0.5	24314	21851	23322	24493	23495	1	0	0.5	21897	22842	23608	22113	23090	22710	1	0	0.5	23177	22269	23792	22412	22912.5	0.999623	-0.000377262	0.5	22339	20407	18044	23560	21087.5	0.988217	-0.0117831
0.6	24314	21846	23318	24487	23491.2	0.999805	0	0.6	21848	22817	23584	22076	23063	22677.6	0.998237	-0.00156804	0.6	23168	22271	23804	22435	22919.5	1	0.000195211	0.6	22430	20498	18146	23687	21190.2	0.994339	-0.00546545
0.7	24307	21799	23283	24472	23465.2	0.998451	0	0.7	21808	22752	23538	22024	23035	22631.4	0.995722	-0.00272883	0.7	23155	22230	23795	22431	22902.8	0.999097	0.000645939	0.7	22462	20554	18210	23751	21244.2	0.997557	-0.000894348
0.8	24295	21776	23256	24436	23440.8	0.997176	0	0.8	21768	22703	23473	21986	22992	22584.4	0.993165	-0.00401125	0.8	23131	22210	23756	22408	22876.2	0.997669	0.00049311	0.8	22482	20594	18250	23774	21275	0.999389	0.00221329
0.9	24239	21744	23239	24409	23407.8	0.995458	0	0.9	21734	22629	23439	21939	22962	22540.6	0.990781	-0.00467704	0.9	23102	22185	23734	22351	22843	0.995877	0.000418972	0.9	22473	20630	18248	23790	21285.2	1	0.00454191
1	24220	21715	23188	24372	23373.8	0.993688	0	1	21687	22561	23394	21895	22916	22490.6	0.98806	-0.00562819	1	23090	22160	23703	22305	22814.5	0.994341	0.000652888	1	22460	20619	18241	23782	21275.5	0.999419	0.00573085
1.1	24186	21675	23144	24321	23331.5	0.991489	0	1.1	21669	22515	23360	21868	22878	22458	0.986286	-0.00520294	1.1	23052	22116	23668	22264	22775	0.992212	0.000723429	1.1	22470	20632	18220	23762	21271	0.999151	0.00766209
1.2	24159	21640	23119	24320	23309.5	0.990344	0	1.2	21633	22453	23342	21813	22834	22415	0.983946	-0.00639782	1.2	22998	22087	23620	22229	22733.5	0.989976	-0.000367958	1.2	22444	20628	18228	23749	21262.2	0.99863	0.00828595
1.3	24112	21620	23071	24265	23267	0.988131	0	1.3	21588	22424	23298	21783	22808	22380.2	0.982052	-0.00607929	1.3	22984	22059	23601	22186	22707.5	0.988574	0.000443173	1.3	22424	20616	18210	23747	21249.2	0.997855	0.00972373
1.4	24114	21591	23063	24227	23248.8	0.987181	0	1.4	21561	22402	23267	21764	22785	22355.8	0.980724	-0.00645714	1.4	22950	22030	23579	22116	22668.8	0.986486	-0.000695215	1.4	22414	20622	18181	23741	21239.5	0.997274	0.0100928
1.5	24062	21565	23037	24204	23217	0.985528	0	1.5	21512	22357	23244	21708	22732	22310.6	0.978264	-0.00726419	1.5	22937	21992	23520	22076	22631.2	0.984465	-0.00106348	1.5	22397	20595	18178	23710	21220	0.996112	0.0105837
1.6	24032	21540	23005	24168	23186.2	0.983928	0	1.6	21502	22320	23207	21694	22719	22288.4	0.977056	-0.00687161	1.6	22907	21971	23516	22039	22608.2	0.983225	-0.000702322	1.6	22380	20588	18171	23719	21214.5	0.995784	0.0118567
1.7	23987	21516	22975	24130	23152	0.982145	0	1.7	21480	22311	23159	21652	22686	22257.6	0.97538	-0.00676486	1.7	22864	21957	23495	22027	22585.8	0.982013	-0.000132024	1.7	22357	20567	18145	23697	21191.5	0.994414	0.0122691
1.8	23975	21500	22969	24096	23135	0.98126	0	1.8	21464	22263	23156	21635	22646	22232.8	0.97403	-0.00722955	1.8	22839	21926	23474	21982	22555.2	0.980369	-0.000890852	1.8	22342	20563	18151	23673	21182.2	0.993863	0.0126029
1.9	23942	21471	22942	24083	23109.5	0.979932	0	1.9	21444	22235	23131	21627	22611	22209.6	0.972768	-0.00716468	1.9	22793	21891	23452	21978	22528.5	0.978927	-0.0010051	1.9	22307	20545	18135	23664	21162.8	0.992701	0.0127684
2	23923	21445	22921	24045	23083.5	0.978579	0	2	21405	22230	23099	21601	22581	22183.2	0.971331	-0.00724794	2	22765	21868	23443	21955	22507.8	0.977809	-0.000769948	2	22289	20544	18123	23642	21149.5	0.991911	0.0133324
2.1	23900	21424	22877	24031	23058	0.977251	0	2.1	21385	22216	23052	21564	22517	22146.8	0.96935	-0.00790144	2.1	22738	21838	23404	21936	22479	0.976259	-0.000991983	2.1	22296	20526	18112	23631	21141.2	0.99142	0.0141682
2.2	23859	21413	22881	24001	23038.5	0.976236	0	2.2	21360	22208	23039	21525	22468	22120	0.967892	-0.00834483	2.2	22718	21823	23379	21895	22453.8	0.974899	-0.00133772	2.2	22266	20500	18096	23637	21124.8	0.990436	0.0142001
2.3	23836	21379	22868	23969	23013	0.974909	0	2.3	21340	22187	22967	21522	22422	22087.6	0.966128	-0.00878064	2.3	22700	21808	23372	21893	22443.2	0.974333	-0.000576184	2.3	22245	20490	18068	23610	21103.2	0.989155	0.0142465
2.4	23830	21366	22832	23955	22995.8	0.974011	0	2.4	21326	22145	22868	21502	22345	22037.2	0.963385	-0.0106255	2.4	22679	21762	23356	21857	22413.5	0.972729	-0.00128158	2.4	22240	20474	18079	23583	21094	0.988604	0.0145933
2.5	23808	21356	22822	23930	22979	0.973139	0	2.5	21315	22129	22770	21461	22273	21989.6	0.960795	-0.012344	2.5	22673	21755	23331	21841	22400	0.972002	-0.00113721	2.5	22208	20470	18060	23577	21078.8	0.987696	0.0145565
2.6	23789	21330	22801	23911	22957.8	0.972033	0	2.6	21296	22094	22686	21447	22168	21938.2	0.957998	-0.0140351	2.6	22640	21736	23316	21834	22381.5	0.971005	-0.00102807	2.6	22184	20467	18063	23559	21068.2	0.98707	0.0150371
2.7	23758	21318	22768	23898	22935.5	0.970875	0	2.7	21268	22109	22619	21424	22087	21901.4	0.955995	-0.0148795	2.7	22636	21723	23281	21815	22363.8	0.970048	-0.000826444	2.7	22180	20461	18037	23550	21057	0.9864	0.015525
2.8	23722	21309	22758	23861	22912.5	0.969677	0	2.8	21260	22103	22558	21402	22043	21873.2	0.95446	-0.0152169	2.8	22605	21691	23258	21770	22331	0.968283	-0.0013942	2.8	22164	20439	18017	23568	21047	0.985804	0.0161264
2.9	23723	21273	22743	23857	22899	0.968974	0	2.9	21245	22074	22509	21380	22015	21844.6	0.952904	-0.0160706	2.9	22601	21685	23262	21783	22332.8	0.968377	-0.000597123	2.9	22152	20429	18003	23535	21029.8	0.984776	0.0158013
3	23703	21247	22727	23825	22875.5	0.967751	0	3	21236	22059	22466	21371	21995	21825.4	0.951859	-0.0158921	3	22598	21659	23241	21756	22313.5	0.96734	-0.000411272	3	22124	20409	18002	23508	21010.8	0.983644	0.0158925
MAX	24314	21851	23322	24493	23495				21897	22861	23626	22113	23090	22710				23177	22271	23804	22435	22921.8				22482	20632	18250	23790	21288.5
MIN	4427	3823	4382	4508	4285				4027	4235	4858	4260	4294	4334.8				4138	4383	4652	4286	4364.75				4980	4705	3750	4576	4502.75

## Sheet: K-band
Baijinpao	0d		7d		14d		21d		Kangnaixin	0d		7d		14d		21d
Time(ms)	Normalization-VoJ	∆VoJ	Normalization-VoJ	∆VoJ	Normalization-VoJ	∆VoJ	Normalization-VoJ	∆VoJ	Time(ms)	Normalization-VoJ	∆VoJ	Normalization-VoJ	∆VoJ	Normalization-VoJ	∆VoJ	Normalization-VoJ	∆VoJ
0.01	0	0	0	0	0	0	0	0	0.01	0	0	0	0	0	0	0	0
0.02	0.01191	0	0.01405	0.00214	0.01439	0.00248	0.0186	0.00669	0.02	0.01092	0	0.01286	0.00194	0.01125	0.000334226	0.01108	0.000160632
0.03	0.01926	0	0.02331	0.00404	0.0228	0.00354	0.02761	0.00835	0.03	0.01655	0	0.02029	0.00304	0.01828	0.00173	0.01856	0.00201
0.04	0.02721	0	0.03203	0.00482	0.03163	0.00442	0.0372	0.00998	0.04	0.02405	0	0.02761	0.00357	0.02565	0.00161	0.0249	0.000858845
0.05	0.03471	0	0.04183	0.00711	0.04031	0.0056	0.04757	0.01285	0.05	0.03055	0	0.03536	0.00481	0.0326	0.00205	0.03201	0.00145
0.06	0.04308	0	0.05117	0.00809	0.04989	0.00681	0.05788	0.0148	0.06	0.03702	0	0.04263	0.00561	0.04016	0.00314	0.0402	0.00318
0.07	0.05489	0	0.06488	0.00999	0.06356	0.00867	0.07338	0.01848	0.07	0.04802	0	0.05666	0.00745	0.05227	0.00426	0.0506	0.00258
0.08	0.05979	0	0.07085	0.01106	0.06882	0.00903	0.07862	0.01882	0.08	0.05152	0	0.05953	0.00801	0.05608	0.00456	0.05406	0.00255
0.09	0.06821	0	0.08014	0.01193	0.07901	0.0108	0.08978	0.02156	0.09	0.05909	0	0.06832	0.00923	0.06442	0.00533	0.06302	0.00393
0.1	0.07732	0	0.09073	0.01341	0.08895	0.01163	0.10133	0.02401	0.1	0.06552	0	0.076	0.01049	0.07261	0.00709	0.07152	0.00601
0.11	0.08681	0	0.10093	0.01412	0.09908	0.01228	0.11277	0.02596	0.11	0.07385	0	0.08541	0.01156	0.08087	0.00702	0.08051	0.00666
0.12	0.09632	0	0.11178	0.01546	0.1095	0.01318	0.12342	0.02711	0.12	0.08131	0	0.09528	0.01307	0.08949	0.00818	0.08816	0.00685
0.13	0.10607	0	0.12242	0.01635	0.12091	0.01484	0.13588	0.02981	0.13	0.0896	0	0.10352	0.01392	0.0981	0.0085	0.0978	0.0082
0.14	0.11605	0	0.13316	0.01711	0.13149	0.01544	0.14749	0.03144	0.14	0.09797	0	0.11391	0.01594	0.10714	0.00917	0.10648	0.00851
0.15	0.12541	0	0.14525	0.01984	0.14243	0.01702	0.15972	0.03431	0.15	0.10665	0	0.1228	0.01615	0.11642	0.00977	0.11639	0.00975
0.16	0.13972	0	0.16023	0.02051	0.1585	0.01878	0.17595	0.03623	0.16	0.11886	0	0.13612	0.01726	0.12996	0.0111	0.1284	0.00954
0.17	0.14621	0	0.16739	0.02119	0.16487	0.01866	0.18277	0.03656	0.17	0.12343	0	0.14178	0.01836	0.13466	0.01123	0.13533	0.0119
0.18	0.15666	0	0.17869	0.02204	0.17615	0.01949	0.19562	0.03896	0.18	0.1318	0	0.15113	0.01933	0.14386	0.01206	0.14487	0.01307
0.19	0.16772	0	0.19062	0.02289	0.18717	0.01945	0.207	0.03928	0.19	0.14085	0	0.16106	0.02021	0.15348	0.01263	0.15423	0.01338
0.2	0.1781	0	0.20089	0.0228	0.19853	0.02043	0.21929	0.04119	0.2	0.14956	0	0.17129	0.02172	0.1631	0.01354	0.16415	0.01458
0.21	0.18874	0	0.21245	0.0237	0.21045	0.0217	0.23174	0.043	0.21	0.15911	0	0.1806	0.02148	0.17339	0.01427	0.17427	0.01515
0.22	0.19929	0	0.22434	0.02505	0.22155	0.02226	0.24346	0.04417	0.22	0.16737	0	0.19118	0.02381	0.18324	0.01587	0.185	0.01763
0.23	0.21029	0	0.23502	0.02473	0.23311	0.02282	0.25564	0.04535	0.23	0.17761	0	0.20183	0.02422	0.19291	0.0153	0.19471	0.01711
0.24	0.2212	0	0.24686	0.02565	0.24438	0.02318	0.26747	0.04627	0.24	0.18636	0	0.21114	0.02479	0.20241	0.01606	0.20435	0.01799
0.25	0.23205	0	0.25821	0.02616	0.25519	0.02314	0.27784	0.04579	0.25	0.19594	0	0.22072	0.02477	0.21219	0.01625	0.21526	0.01931
0.26	0.24653	0	0.27316	0.02663	0.27064	0.0241	0.29514	0.04861	0.26	0.20979	0	0.23586	0.02607	0.22624	0.01645	0.22819	0.0184
0.27	0.25332	0	0.27982	0.0265	0.27732	0.024	0.30224	0.04893	0.27	0.21417	0	0.24162	0.02745	0.23113	0.01696	0.23502	0.02085
0.28	0.26374	0	0.29146	0.02772	0.28859	0.02485	0.31289	0.04915	0.28	0.22429	0	0.25149	0.0272	0.24207	0.01778	0.24558	0.02129
0.29	0.27498	0	0.30228	0.02729	0.2992	0.02422	0.32433	0.04935	0.29	0.2335	0	0.26175	0.02825	0.25115	0.01766	0.25584	0.02234
0.3	0.28667	0	0.31414	0.02747	0.31187	0.0252	0.33578	0.04911	0.3	0.2435	0	0.27324	0.02974	0.2621	0.01859	0.26709	0.02359
0.4	0.32329	0	0.34328	0.02754	0.35814	0.02585	0.36502	0.05174	0.4	0.26104	0	0.30369	0.03	0.33253	0.01871	0.30815	0.02711
0.5	0.38056	0	0.40861	0.02806	0.40722	0.02666	0.43547	0.05291	0.5	0.33288	0	0.36354	0.03066	0.35186	0.01898	0.3664	0.03353
0.6	0.48126	0	0.50824	0.02698	0.50522	0.02396	0.50286	0.0536	0.6	0.42777	0	0.46211	0.03435	0.44864	0.02087	0.46211	0.03434
0.7	0.56945	0	0.59541	0.02596	0.5905	0.02104	0.56143	0.05484	0.7	0.48653	0	0.50994	0.0334	0.50549	0.01896	0.5176	0.03107
0.8	0.60491	0	0.61027	0.02612	0.61982	0.02049	0.64062	0.05171	0.8	0.53146	0	0.5589	0.02744	0.55875	0.01729	0.56041	0.03195
0.9	0.63162	0	0.64502	0.0234	0.64089	0.01927	0.66546	0.04584	0.9	0.57676	0	0.605	0.02824	0.59378	0.01701	0.61106	0.03043
1	0.69981	0	0.70128	0.02147	0.71575	0.01594	0.71213	0.03991	1	0.65735	0	0.68475	0.02741	0.67383	0.01649	0.65533	0.02798
1.1	0.72073	0	0.72659	0.01886	0.72953	0.0118	0.75272	0.03499	1.1	0.67301	0	0.72499	0.02494	0.68396	0.0139	0.70996	0.0269
1.2	0.75559	0	0.75402	0.01844	0.76133	0.01	0.7742	0.03061	1.2	0.69623	0	0.74025	0.02178	0.7067	0.01047	0.72646	0.02423
1.3	0.79373	0	0.80905	0.01532	0.80367	0.00994	0.81915	0.02542	1.3	0.76529	0	0.78319	0.01791	0.77547	0.01018	0.78893	0.02364
1.4	0.81481	0	0.82713	0.01232	0.82127	0.00646	0.84117	0.01836	1.4	0.83092	0	0.84607	0.01515	0.83942	0.0085	0.84683	0.01591
1.5	0.83599	0	0.84278	0.00829	0.84999	0.0048	0.87496	0.01497	1.5	0.88647	0	0.8998	0.01333	0.89449	0.00802	0.89561	0.0146
1.6	0.85993	0	0.86917	0.00923	0.86862	0.00469	0.88272	0.01279	1.6	0.89811	0	0.90147	0.00603	0.89211	0.00399	0.90306	0.01019
1.7	0.91341	0	0.91935	0.00593	0.91779	0.00437	0.92476	0.0079	1.7	0.90233	0	0.90859	0.00626	0.90609	0.00376	0.91678	0.00849
1.8	0.96113	0	0.96358	0.00245	0.96205	0.000926442	0.96472	0.00359	1.8	0.95507	0	0.95861	0.00355	0.95685	0.00178	0.96134	0.00627
1.9	1	0	1	0	1	0	1	0	1.9	1	0	1	0	1	0	1	0
2	0.95273	0	0.95412	0.00139	0.9569	0.00417	0.96748	0.01475	2	0.95689	0	0.95161	-0.00528	0.95588	-0.00102	0.97108	0.00893

## Sheet: L-band
Baijinpao	0d		7d		14d		21d		Kangnaixin	0d		7d		14d		21d
Time(ms)	Normalization-VoJ	∆Vok	Normalization-VoJ	∆Vok	Normalization-VoJ	∆Vok	Normalization-VoJ	∆Vok	Time(ms)	Normalization-VoJ	∆Vok	Normalization-VoJ	∆Vok	Normalization-VoJ	∆Vok	Normalization-VoJ	∆Vok
0.01	0	0	0	0	0	0	0	0	0.01	0	0	0	0	0	0	0	0
0.02	0.04154	0	0.04615	0.00361	0.04471	0.00469	0.05539	0.00908	0.02	0.04484	0	0.04707	0.00223	0.04294	0.00191	0.04148	-0.00154
0.03	0.0672	0	0.07311	0.00592	0.07419	0.00699	0.08224	0.01505	0.03	0.06797	0	0.07425	0.00228	0.06974	0.00107	0.06948	-0.00351
0.04	0.09492	0	0.10141	0.00649	0.10196	0.00903	0.11078	0.01785	0.04	0.09875	0	0.10106	0.00231	0.09787	-0.00088207	0.09324	-0.00451
0.05	0.12109	0	0.12926	0.00817	0.13315	0.01206	0.14166	0.02057	0.05	0.12547	0	0.12942	0.00396	0.12437	-0.0011	0.11983	-0.00564
0.06	0.15029	0	0.15997	0.00969	0.1629	0.01361	0.17237	0.02509	0.06	0.15203	0	0.156	0.00397	0.15324	0.00121	0.15053	-0.0065
0.07	0.19148	0	0.2038	0.01032	0.20653	0.01504	0.21853	0.02705	0.07	0.19719	0	0.20737	0.005	0.19944	0.00225	0.18944	-0.00774
0.08	0.20859	0	0.22067	0.01209	0.22555	0.01796	0.23414	0.02855	0.08	0.21156	0	0.21785	0.00629	0.21395	0.00438	0.20241	-0.00815
0.09	0.23795	0	0.25335	0.0144	0.25512	0.01916	0.26737	0.02942	0.09	0.24266	0	0.25003	0.00737	0.24578	0.00612	0.23594	-0.00672
0.1	0.26974	0	0.28522	0.01548	0.28883	0.01909	0.30178	0.03204	0.1	0.26906	0	0.27816	0.00909	0.27702	0.00796	0.26779	-0.00627
0.11	0.30282	0	0.31771	0.0149	0.32128	0.02068	0.33585	0.03304	0.11	0.30328	0	0.3126	0.00932	0.30856	0.00777	0.30144	-0.00584
0.12	0.33598	0	0.3511	0.01512	0.35581	0.02028	0.36757	0.03359	0.12	0.33391	0	0.34871	0.0108	0.34143	0.00752	0.33008	-0.00483
0.13	0.37001	0	0.3877	0.01569	0.38971	0.02069	0.40467	0.03465	0.13	0.36797	0	0.37886	0.01089	0.3743	0.00633	0.36617	-0.0038
0.14	0.40482	0	0.42162	0.0168	0.42387	0.02055	0.43924	0.03642	0.14	0.40234	0	0.41688	0.01103	0.40879	0.00645	0.39866	-0.00368
0.15	0.43747	0	0.4567	0.01724	0.46236	0.02176	0.47566	0.0362	0.15	0.43797	0	0.44941	0.01144	0.44418	0.00621	0.43578	-0.00219
0.16	0.48739	0	0.50821	0.01823	0.51005	0.02262	0.524	0.03661	0.16	0.48813	0	0.49815	0.01178	0.49585	0.00773	0.48073	-0.00239
0.17	0.51002	0	0.52866	0.01864	0.53286	0.02184	0.54431	0.03643	0.17	0.50688	0	0.51889	0.01201	0.51377	0.00689	0.50668	-0.000196346
0.18	0.54647	0	0.56481	0.01834	0.56883	0.02136	0.58258	0.03611	0.18	0.54125	0	0.55309	0.01184	0.54886	0.00761	0.54238	0.00113
0.19	0.58508	0	0.60016	0.01709	0.60678	0.02107	0.61648	0.03541	0.19	0.57844	0	0.58944	0.011	0.58558	0.00714	0.57745	-0.000990801
0.2	0.62126	0	0.63658	0.01683	0.6395	0.01954	0.65307	0.03307	0.2	0.61422	0	0.62686	0.01164	0.6223	0.00808	0.61456	0.000345853
0.21	0.6584	0	0.67479	0.01639	0.67628	0.01788	0.69016	0.031	0.21	0.65344	0	0.66095	0.01175	0.66153	0.0081	0.65245	-0.000984379
0.22	0.6952	0	0.71041	0.01521	0.71414	0.01695	0.72508	0.02988	0.22	0.68734	0	0.69968	0.01083	0.69914	0.00797	0.69265	-0.00131
0.23	0.73355	0	0.74746	0.01391	0.74813	0.01558	0.76133	0.02778	0.23	0.72938	0	0.73865	0.00927	0.73601	0.00663	0.729	-0.000374229
0.24	0.77164	0	0.78361	0.01197	0.78581	0.01418	0.79658	0.02494	0.24	0.76531	0	0.77273	0.00742	0.77228	0.00597	0.76509	-0.000221311
0.25	0.80947	0	0.81825	0.00978	0.82196	0.01249	0.83746	0.02299	0.25	0.80469	0	0.80777	0.00508	0.80959	0.00491	0.80593	0.00125
0.26	0.85999	0	0.86779	0.0078	0.86956	0.00956	0.87899	0.01899	0.26	0.86156	0	0.86319	0.00162	0.86319	0.00363	0.85435	-0.00121
0.27	0.88366	0	0.88922	0.00556	0.89074	0.00708	0.90013	0.01648	0.27	0.87953	0	0.88428	0.00147	0.88185	0.00292	0.87991	0.000381414
0.28	0.92002	0	0.92537	0.0035	0.92779	0.00457	0.93186	0.01356	0.28	0.92109	0	0.92039	-0.000702855	0.9236	0.00207	0.91947	-0.00162
0.29	0.95923	0	0.95938	0.0015	0.96223	0.0021	0.96593	0.00857	0.29	0.95891	0	0.95793	-0.000975133	0.95825	0.00159	0.95787	-0.00103
0.3	1	0	1	0	1	0	1	0	0.3	1	0	1	0	1	0	1	0

## Sheet: Fluorescence parameters
			Repeat 1	Repeat 2	Repeat 3	Repeat4	Repeat5	Repeat 6	Repeat 7	Repeat 8	Repeat9
φPo	Baijinpao	A1B1	0.809	0.8062	0.8221	0.8059	0.8015	0.7437	0.818	0.8187	0.8157
		A1B2	0.78	0.7853	0.792	0.7984	0.7997	0.7868	0.7847	0.7985	0.7939
		A1B3	0.763	0.7536	0.7971	0.7848	0.8007	0.7965	0.8137	0.7563	0.8014
		A1B4	0.6848	0.7099	0.7272	0.728	0.774	0.7754	0.7779	0.7817	0.782
	Kangnaixin	A2B1	0.8205	0.8265	0.8234	0.8142	0.8191	0.803	0.8261	0.8068	0.8056
		A2B2	0.8124	0.818	0.8253	0.8275	0.8159	0.7964	0.7984	0.8098	0.8161
		A2B3	0.8236	0.8172	0.812	0.8057	0.8175	0.8075	0.8168	0.8149	0.8125
		A2B4	0.8198	0.8207	0.8077	0.8191	0.8188	0.82	0.8067	0.8209	0.8233
φDo=1-φPo	Baijinpao	A1B1	0.191	0.1938	0.1779	0.1941	0.1985	0.2563	0.182	0.1813	0.1843
		A1B2	0.22	0.2147	0.208	0.2016	0.2003	0.2132	0.2153	0.2015	0.2061
		A1B3	0.237	0.2464	0.2029	0.2152	0.1993	0.2035	0.1863	0.2437	0.1986
		A1B4	0.214	0.218	0.2183	0.2221	0.2246	0.226	0.272	0.2728	0.2901
	Kangnaixin	A2B1	0.1795	0.1735	0.1766	0.1858	0.1809	0.197	0.1739	0.1932	0.1944
		A2B2	0.1876	0.182	0.1747	0.1725	0.1841	0.2036	0.2016	0.1902	0.1839
		A2B3	0.1764	0.1828	0.188	0.1943	0.1825	0.1925	0.1832	0.1851	0.1875
		A2B4	0.1802	0.1793	0.1923	0.1809	0.1812	0.18	0.1933	0.1791	0.1767
φEo	Baijinpao	A1B1	0.5558		0.5318	0.4926	0.5048		0.5181	0.5248	0.5486
		A1B2		0.5202	0.5165	0.5301	0.5364	0.4984	0.4677	0.5364
		A1B3	0.4468		0.5169	0.4987	0.5106				0.498
		A1B4	0.431			0.3775	0.3789	0.3834	0.4041	0.406	0.4251
	Kangnaixin	A2B1	0.5429		0.5517	0.5443	0.5241		0.5925	0.5375	0.5301
		A2B2	0.515	0.5588	0.5715		0.5847	0.5113		0.564	0.5484
		A2B3			0.546	0.5486	0.5561	0.5221	0.5342	0.53	0.5272
		A2B4	0.4554	0.4582	0.4683		0.4766	0.4885	0.468		0.5168
ψo=1-Vj	Baijinpao	A1B1	0.6871		0.6468	0.6113	0.6298		0.6334	0.641	0.6726
		A1B2		0.6625	0.6521	0.664	0.6707	0.6334	0.596	0.6717
		A1B3	0.5856		0.6485	0.6354	0.6377		0.6541	0.5536	0.6215
		A1B4			0.4641	0.4944	0.5134	0.5166	0.5318	0.5406	0.5527
	Kangnaixin	A2B1	0.6617	0.658	0.67	0.6684	0.6398		0.7167	0.6662
		A2B2	0.634	0.6832	0.6924		0.7166	0.6421		0.6964	0.6719
		A2B3	0.6866	0.6064	0.6724	0.6809	0.6803	0.6466	0.654	0.6504	0.6489
		A2B4	0.5555	0.5583	0.5798		0.5821	0.5957	0.5801	0.649
ABS/CSm	Baijinpao	A1B1	24156	21961	25905	26477	25681	25944	27106	26945	26566
		A1B2	24955	23249	24832	25289	25341	24662	24815	25396	24096
		A1B3	23987	26217	23628	24272	23504	23516	26768	23621	25775
		A1B4	24213	23942	26776	25990	22896	25602	23180	22919	18670
	Kangnaixin	A2B1	24307	21846	21819	23318	24472	22350	23548	21657	21850
		A2B2	24649	21897	24183	22541	22817	22797	23608	22076	23063
		A2B3	23155	24970	24827	22271	24231	23795	25053	21035	22431
		A2B4	24484	23527	23953	21158	22367	25197	25282	23225	24643
TRo/CSm	Baijinpao	A1B1	19542	17706	21297	21337	20584	19294	22173	22061	21671
		A1B2	19465	18257	19667	20191	20265	19405	19472	20279	19131
		A1B3	18303	19756	18833	19048	18820	18731	21781	17864	20655
		A1B4	19744	18764	17963	21288	20498	18196	20266	18632	17835
	Kangnaixin	A2B1	19943	18056		18986	20044	17948
		A2B2	20024	17911	19959	18652	18617	18155	18849		18822
		A2B3	19071		20160	17943	19810	19214		17141	18225
		A2B4		19238	19520	17226	18203			18978
ETo/CSm	Baijinpao	A1B1	13427	12411	13775	13043	12964	8728	14044	14142	14575
		A1B2	11662	12095	12825	13406	13592	12292	11606	13622	13236
		A1B3	10718	10026	12214	12104	12001	12934	14246	9889	12837
		A1B4	10953	12658	8188	12489	11823	10405	12517	7510	12435
	Kangnaixin	A2B1	13197	12940	12037	12691	12825	13105	13952	12597	12656
		A2B2	12695	12237	13820	13737	13341	11657	11888	12451	12647
		A2B3	13095	12375	13555	12217	13476	12423	13383	11149	11826
		A2B4	12849	13558	12665	11266	12025	12705	12247	13160	13200
DIo/CSm	Baijinpao	A1B1	4614			5140	5097	6650	4933	4884	4895
		A1B2	5490	4992	5165	5098	5076	5257	5343	5117	4965
		A1B3	5684	6461	4795	5224	4684	4785	4987	5757	5120
		A1B4	6924		6667	6673	6149	7332			7285
	Kangnaixin	A2B1	4364	3790	3854	4332	4428	4402	4095	4185	4247
		A2B2	4625	3986	4224	3889	4200	4642	4759	4198	4241
		A2B3	4084	4564	4667	4328	4421	4581	4589	3894	4206
		A2B4	5382	5395	5347	5660	5981		5964		5636
PI total	Baijinpao	A1B1	4.6931	4.5099	2.8599	2.0118	2.3032		2.2701	2.6124	3.4509
		A1B2	1.4047	3.0706	2.6753	2.8197	3.9451	2.0015	1.6388	3.0341	3.4027
		A1B3	1.0551	0.8812	3.2156	2.4368	3.035	3.5849	3.54	1.0618	2.2823
		A1B4	0.7568	0.8519	0.9775	1.1502	1.2614	1.3754	1.6353	1.7055	0.7042
	Kangnaixin	A2B1	4.1338	7.0213	3.7878	4.1423	2.986	2.8308	6.4274	3.772	3.7315
		A2B2	2.3196	4.022	3.7218	7.6213	4.6365	1.9653	1.9143	4.547	3.104
		A2B3	5.0941	2.0172	3.8554	4.857	4.2998	2.5496	2.841	3.1186	2.8249
		A2B4	1.6785	1.5581	2.1402	0.9383	1.4338	2.2537	1.5021	3.2745	2.7175
PI abs	Baijinpao	A1B1	8.196	8.378	6.515	4.901	5.267	1.215	6.03	6.465	7.967
		A1B2	3.573	5.049	5.478	5.573	6.193	4.357	3.518	6.052	6.752
		A1B3	2.761	1.816	5.634	4.782	5.304	7.364	6.741	2.399	4.946
		A1B4	2.935	1.313	1.564	1.625	1.709	1.844	2.32	2.392	2.395
	Kangnaixin	A2B1	8.6	12.074	8.755	8.428	7.055	5.575	12.341	7.899	7.275
		A2B2	5.654	8.524	9.624	12.466	10.151	5.679	4.789	8.279	7.804
		A2B3	9.717	5.454	7.456	7.627	8.41	6.352	7.141	7.329	6.69
		A2B4	3.962	4.078	4.136	2.965	4.495	5.373	4.079	6.744	6.38
delta(Ro)	Baijinpao	A1B1	0.3641	0.3499	0.305	0.3042	0.3277
		A1B2	0.3281	0.3148	0.3178	0.3339	0.3351
		A1B3	0.2765	0.3268	0.3274	0.3157	0.3068
		A1B4	0.3098	0.2624	0.2664	0.2946	0.3024
	Kangnaixin	A2B1	0.3368	0.3677	0.3425	0.3295	0.339
		A2B2	0.2909	0.3206	0.3545	0.3794	0.3135
		A2B3	0.3383	0.2864	0.3408	0.2985	0.2969
		A2B4	0.2976	0.2764	0.2955	0.2691	0.2987

## Sheet: DF-Baijinpao
Time(ms)	0D					AVER	7D						14D				21D
0.0003	13.06	14.24	14.24	10.49	12.56	12.918	11.96	12.06	12.2	11.31	14.72	12.45	18.8	9.51	13.73	14.0133	18.34	18.72	23.98	13	18.51
0.0007	25.62	18.32	18.32	19.22	17.69	19.834	19.4	19.6	15.55	22.31	22.35	19.842	20.53	16.72	19.51	18.92	27.74	17.15	43.47	17.72	26.52
0.0011	26.84	28.06	28.06	28.69	26.94	27.718	23.77	27.66	28.75	31.08	29.57	28.166	36.85	30.21	31.53	32.8633	34.91	31.28	55.12	26.93	37.06
0.0015	38.86	46.6	46.6	40.36	37.37	41.958	38.03	37.97	40.02	43.03	50.72	41.954	36.91	39.76	35.43	37.3667	39.77	40.02	51.71	33.66	41.29
0.0019	52.91	50.2	50.2	50.51	51.75	51.114	52.46	51.52	49.74	54.03	67.27	55.004	49.28	51.49	49.28	50.0167	44.91	65.26	60.72	50.27	55.29
0.0023	63.48	67.31	67.31	63.98	58.47	64.11	72.89	67.18	56.96	66.48	69.44	66.59	56.51	66.25	76.28	66.3467	48.05	58.57	70.52	61.69	59.7075
0.0027	80.22	83.13	83.13	81.88	82.94	82.26	81.62	85.4	77.56	75.08	86.44	81.22	70.49	79.22	77.94	75.8833	71.3	74.42	83.13	76.77	76.405
0.003	96.85	99.99	99.99	87.91	84.77	93.902	89.06	84.47	88.28	93.53	98.41	90.75	69.72	95.35	89.11	84.7267	84.47	78.44	91.41	76.15	82.6175
0.007	149.34	151.55	151.55	153.02	150.19	151.13	143.35	136.46	136.42	134.41	148.74	139.876	111.02	139.86	142.73	131.203	109.84	124.11	99.6	124.03	114.395
0.011	129.56	132.31	132.31	126.08	131.45	130.342	121.81	112.17	108.77	112.06	123.68	115.698	92.16	132.13	132.43	118.907	91.32	118.24	75.14	124.6	102.325
0.015	106.28	100.74	100.74	103.37	113.4	104.906	116.75	112.47	106.34	92.81	101.73	106.02	78.18	111.19	119.82	103.063	88.57	110.91	57.17	99.11	88.94
0.019	94.65	91.26	91.26	90.77	104.36	94.46	106.25	87.71	90.67	83.22	86.69	90.908	66.93	111.61	98.33	92.29	66.25	90.2	47.71	87.75	72.9775
0.023	71.29	81.67	81.67	78.45	83.75	79.366	87.74	78.83	77.66	73.49	72.9	78.124	64.06	88.54	85.45	79.35	63.88	87.69	41.59	82.36	68.88
0.027	59.61	64.34	64.34	64.88	73.64	65.362	76.45	68.05	68.24	61.31	67.28	68.266	56.32	73.48	70.88	66.8933	50.33	70.78	37.88	65.35	56.085
0.03	57.54	64.34	64.34	61.37	65.94	62.706	68.08	60.95	61.06	56.25	57.93	60.854	51.69	74.5	64.2	63.4633	46.3	69.16	38.55	60.28	53.5725
0.04	46.67	46.8	46.8	44.49	48.5	46.652	56.32	47.42	48.12	46.62	43.71	48.438	42.28	54.34	50.09	48.9033	38.1	54.36	33.41	46.89	43.19
0.05	38.99	41.08	41.08	42.76	45.83	41.948	50.52	42.44	45	39.94	36.5	42.88	36.25	46.18	39.49	40.64	34.31	42.74	28.3	42.02	36.8425
0.06	35.29	36.17	36.17	32.83	36.66	35.424	48	36.58	40.9	38.83	38.4	40.542	30.24	42.53	33.43	35.4	30.56	35.35	29.68	35.96	32.8875
0.07	32.45	32.64	32.64	34.63	31.48	32.768	40.82	33.9	39.81	36.38	30.17	36.216	31.63	41.45	36.74	36.6067	33.91	39.06	24.7	34.96	33.1575
0.08	30.66	32.13	32.13	35.03	35.92	33.174	39.76	36.6	37.09	35.08	37.21	37.148	28.39	38.27	32.6	33.0867	29.34	30.43	24.2	34.93	29.725
0.09	30.21	31.95	31.95	32.19	32.1	31.68	40.68	35.56	35.33	35.16	30.02	35.35	31.21	39.26	31.47	33.98	26.81	33.81	23.84	28.09	28.1375
0.1	27.03	29.06	29.06	32.73	33.03	30.182	42.09	33.16	34.32	33.31	28.71	34.318	28.77	38.17	27.91	31.6167	20.89	26.93	25.96	30.32	26.025
0.11	26.51	29.7	29.7	33.41	33.35	30.534	37.06	31.24	37.17	32.05	27.36	32.976	30	39.11	28.9	32.67	22.24	29.75	24.26	27.69	25.985
0.12	27.63	31.2	31.2	31.31	31.16	30.5	33.78	31.46	33.24	34.52	29.54	32.508	29.84	39.16	32.13	33.71	25.98	28.56	23.79	29.61	26.985
0.13	26.56	30.38	30.38	32.37	34.12	30.762	35.05	32.2	33.04	31.26	28.93	32.096	27.42	35.79	32.47	31.8933	27.37	29.97	25.67	29.49	28.125
0.14	26.67	26.36	26.36	31.56	33.58	28.906	35.61	29.21	31.57	34.05	31.85	32.458	29.76	34.53	30.16	31.4833	24.22	33.05	24.02	26.96	27.0625
0.15	26.86	28.75	28.75	31.46	30.42	29.248	34.26	32.71	30.37	30.67	27.75	31.152	27.15	37.71	26.43	30.43	25.75	29.81	27.67	27.22	27.6125
0.16	26.2	30.9	30.9	31.59	29.2	29.758	33.27	30.37	30.11	30.91	26.58	30.248	29.5	32.41	28.47	30.1267	23.88	26.88	25.06	29.29	26.2775
0.17	24.41	29.47	29.47	26.94	28.62	27.782	31.5	31.57	29.6	29.33	27.05	29.81	26.88	34.91	28.46	30.0833	22.76	29.51	24.66	26.92	25.9625
0.18	23.41	28.49	28.49	29.2	27.45	27.408	33.5	29.23	32.77	28.96	29.25	30.742	26.47	33.96	30.69	30.3733	23.94	26.73	22.71	28.29	25.4175
0.19	25.78	26.57	26.57	29.65	27.16	27.146	30.54	29.95	29.52	27.89	25.46	28.672	26.64	32	27.28	28.64	26.37	26.18	25.05	29.55	26.7875
0.2	31.52	26.39	26.39	27.62	27.9	27.964	31.48	27.99	30.52	24.06	27.4	28.29	25.89	30.44	26.36	27.5633	22.67	26.3	23.03	28.14	25.035
0.21	22.79	27.87	27.87	27.81	29.13	27.094	33.78	27.88	31.02	23.72	26.1	28.5	26.25	32.16	27.56	28.6567	23.56	26.24	23.08	31.05	25.9825
0.22	24.79	23.64	23.64	29.05	28.74	25.972	28.26	26.18	28.28	25.35	25.34	26.682	24.79	29.68	27.33	27.2667	24.87	28.58	24.45	29.14	26.76
0.23	24.97	26.15	26.15	29.23	26.4	26.58	30.8	27.76	27.15	23.08	26.06	26.97	25.26	31.02	28.56	28.28	23.28	28.31	23.37	24.22	24.795
0.24	25.01	27.9	27.9	26.44	27.82	27.014	24.6	26.59	28	23.5	26.04	25.746	22.44	31.11	23.97	25.84	25.49	26.79	25.7	25.58	25.89
0.25	21.1	25.39	25.39	26.98	25.79	24.93	28.66	27.61	26.98	23.54	24.86	26.33	19.79	28.73	27.04	25.1867	25.89	26.61	25.65	26.13	26.07
0.26	23.55	23.06	23.06	26.86	23.22	23.95	30.16	25.66	26.35	20.38	25.33	25.576	25.02	27.72	26.02	26.2533	24.07	25.46	21.69	28.93	25.0375
0.27	22.18	25.15	25.15	26.55	24.06	24.618	27.45	23.44	26.65	22.24	20.49	24.054	21.16	27.34	21.44	23.3133	23.09	25.49	22.58	23.01	23.5425
0.28	23.79	24.13	24.13	22.21	22.98	23.448	24.13	24.68	25.72	21.41	24.19	24.026	21.27	30.11	24.15	25.1767	22.56	28.12	21.52	24.86	24.265
0.29	23.21	22.31	22.31	24.37	23.31	23.102	24.06	24.93	25.36	21.84	23.05	23.848	22.12	29.28	21.31	24.2367	22.02	23.87	23.28	25.45	23.655
0.3	22.91	23.76	23.76	24.19	25.22	23.968	24.51	22.83	26.59	21.36	24.63	23.984	20.27	25.27	24.89	23.4767	19.37	24.55	21.58	25.59	22.7725
0.4	19.38	18.61	18.61	20.18	20.08	19.372	20.88	19.42	19.13	20.24	23.67	20.668	17.65	22.19	19.41	19.75	20.59	22.52	18.37	22.72	21.05
0.5	19.12	18.46	18.46	18.92	18.92	18.776	19.46	19.99	19.74	18.03	19.73	19.39	17.49	20.77	18.57	18.9433	18.71	19.66	19.65	19.84	19.465
0.6	18.45	17.53	17.53	17.6	17.64	17.75	20.16	17.34	18.66	17.03	19.22	18.482	15.74	17.88	18.04	17.22	17.79	21.17	17.97	19.81	19.185
0.7	17.56	16.06	16.06	14.9	18.64	16.644	19.85	18.45	21.13	17.78	18.29	19.1	15.9	19.38	16.83	17.37	18.74	16.58	18.25	18.71	18.07
0.8	14.81	18.67	18.67	17.71	18.44	17.66	19.31	16.38	17.53	20.72	19.45	18.678	16.38	17.81	15.92	16.7033	16.47	18.42	20.1	17.64	18.1575
0.9	15.42	15.29	15.29	17.1	16.64	15.948	18.24	18.36	19.36	18.96	18.39	18.662	16.75	18.27	17.88	17.6333	15.41	15.57	18.3	17.86	16.785
1	17.38	17.98	17.98	15.92	19.69	17.79	19.21	17.17	20.21	16.77	20.45	18.762	16.71	21.04	19.78	19.1767	16.62	15.62	16.41	19.4	17.0125
1.1	17.65	17.51	17.51	19.17	19.6	18.288	19.78	18.09	19.32	19.1	17.95	18.848	16.89	19.78	17.19	17.9533	15.82	17.89	16.88	17.12	16.9275
1.2	16.68	19.03	19.03	18	17.47	18.042	19.69	16.77	21.3	18.46	17.4	18.724	16.36	19.22	16.87	17.4833	17.44	15.28	16.6	16.51	16.4575
1.3	15.86	18.84	18.84	18.22	18.37	18.026	19.97	19.65	18.28	18.91	19.4	19.242	17.44	17.94	17.3	17.56	16.96	16.73	17.28	16.96	16.9825
1.4	16.45	18.36	18.36	18.3	18.77	18.048	19.6	20.18	21.55	19.78	21.28	20.478	17.83	20.34	18.32	18.83	16.3	17.34	15.97	19.33	17.235
1.5	17.42	16.35	16.35	18.9	19.8	17.764	23.45	18.64	19.39	19.12	19.06	19.932	17.33	20.76	18.86	18.9833	16.07	17.79	19.54	16.59	17.4975
1.6	17.94	18.27	18.27	18.61	19.02	18.422	20.41	17.91	21.28	18.85	19	19.49	18.46	20.42	17.77	18.8833	15.9	15.31	20.36	17.5	17.2675
1.7	17.3	17.27	17.27	18.22	18.03	17.618	22.55	19.68	20.81	18.7	18.82	20.112	16.69	19.6	17.34	17.8767	17.67	17.66	18.36	21.15	18.71
1.8	17.93	17.57	17.57	20.65	17.71	18.286	21.46	19.26	21.42	21.39	20.92	20.89	19.26	20.96	18.71	19.6433	16.64	18.53	18.75	20.59	18.6275
1.9	16.31	19.13	19.13	19.06	18.25	18.376	22.74	20.15	22.75	20.84	19.31	21.158	18.19	19.89	19.43	19.17	17.27	20.91	18.64	19.99	19.2025
I1	149.34	151.55	151.55	153.02	150.19	151.13	143.35	136.46	136.42	134.41	148.74	139.876	111.02	139.86	142.73	131.203	109.84	124.11	99.6	124.6	114.537
D2	14.81	15.29	15.29	14.9	16.64	15.948	18.24	16.38	17.53	16.77	17.4	18.482	15.74	17.81	15.92	16.7033	15.41	15.28	15.97	16.51	16.4575
I1-D2/D2	9.08373	8.91171	8.91171	9.2698	8.02584	8.84056	6.8591	7.33089	6.78209	7.01491	7.54828	7.10705	6.05337	6.85289	7.96545	6.95724	6.12784	7.12238	5.23669	6.54694	6.25846
12	32.45	32.64	32.64	35.03	35.92	33.174	42.09	36.6	39.81	36.38	37.21	37.148	31.63	41.45	36.74	36.6067	33.91	39.06	27.67	34.96	33.1575
I1/I2	4.60216	4.64308	4.64308	4.36826	4.18124	4.55568	3.4058	3.72842	3.42678	3.69461	3.99731	3.76537	3.50996	3.37419	3.88487	3.58414	3.23916	3.17742	3.59957	3.56407	3.45435

## Sheet: DF-Kangnaixin
Time(ms)	0D					AVER	7D					AVER	14D					AVER	21D					AVER
0.0003	13.64	10.52	9.2	9.97	10.22	10.71	11.32	10.05	12.07	11.7	12.67	11.562	11.85	8.64	11.34	9.47	12.18	10.696	11.08	11.09	12.69	8.76	10.46	10.816
0.0007	20.32	17.28	13.53	15.98	12.65	15.952	20.09	16.78	16.55	14.4	24.76	18.516	16.78	13.8	12.64	20	19.96	16.636	13.92	16.76	18.37	12.48	15.77	15.46
0.0011	30.77	26.12	23.28	23.81	24.59	25.714	26.52	25	27.27	25.83	29.12	26.748	27.01	23.12	24.82	23.09	24.17	24.442	18.95	24.31	27.43	21.28	24.8	23.354
0.0015	48.05	40.9	34.53	36.92	33.81	38.842	36.41	31	33.42	30.06	45.7	35.318	38.46	28.7	33.92	34.58	35.78	34.288	30.97	37.28	32.98	27.59	31.89	32.142
0.0019	56.57	53.49	43.68	44.83	44.56	48.626	61.13	43.22	41.34	35.25	58.12	47.812	53.19	35.04	45.54	45.89	44.58	44.848	41.37	51.72	54.49	30.51	49.71	45.56
0.0023	75.06	65.94	52.13	59.34	60.58	62.61	65.62	53.35	59.1	46.68	75.49	60.048	67.04	55.54	56.29	64.13	57.68	60.136	49.36	64.45	66.2	46.38	54	56.078
0.0027	94.65	71.92	71.16	69.4	69.49	75.324	81.44	65.34	74.53	56.72	89.79	73.564	82.11	64.71	71.25	78.7	82.03	75.76	58.11	72.01	79.1	59.26	73.2	68.336
0.003	108.44	83.42	74.5	81.41	81.37	85.828	97.08	70.18	80.65	60.95	105.13	82.798	88.35	70.72	75.02	78.58	77.79	78.092	68.45	83.5	85.77	67.88	87.58	78.636
0.007	155.14	151.34	155.68	151.4	157.94	154.3	138.45	152.83	150.39	132.27	156.24	146.036	142.07	132.88	132.77	139.94	135.96	136.724	132.78	138.48	141.32	133.2	139.07	136.97
0.011	132.09	131.42	137.5	145.09	146.81	138.582	132.55	140.25	145.18	140.35	138.01	139.268	122.33	122.4	139.31	130.49	131.26	129.158	125.09	139.52	127.99	124.96	132.41	129.994
0.015	107.11	108.02	123.67	124.19	130.32	118.662	115.59	112.96	120.11	117.3	121.29	117.45	101.59	116.62	122.62	114.1	105.67	112.12	120.61	114.59	112.81	124.76	123.24	119.202
0.019	90.78	103.3	102.07	103.59	106.42	101.232	102.54	115.56	109.2	110.13	100.02	107.49	86.93	105.74	111.74	107.93	93.25	101.118	111.2	102.65	100.27	104.77	103.03	104.384
0.023	74.67	81.68	87.71	81.19	89.88	83.026	91.79	89.94	86.97	101.41	87.56	91.534	75.26	90.34	96.23	89.59	75.78	85.44	99.82	96	85.44	92.47	86.77	92.1
0.027	56.04	65	65.54	70.05	74.71	66.268	70.2	79.49	75.88	93	70.31	77.776	60.15	79.44	80.34	68.94	64.98	70.77	79	75.86	64.77	76.04	74.47	74.028
0.03	58.87	59.32	65.97	64.95	69.99	63.82	66.33	71.44	67.73	84.04	65.14	70.936	59.4	68.05	69.29	62.17	61.58	64.098	73.01	65.06	63.9	74.24	65.58	68.358
0.04	41.18	42.98	48.37	42.39	50.8	45.144	51.81	51	53.08	64.54	44.46	52.978	43.4	55.6	51.42	45.94	42.86	47.844	54.23	49.19	42.42	54.36	50.78	50.196
0.05	37.14	35.88	34.74	41.07	45.39	38.844	41.93	39.61	42.47	47.59	36.29	41.578	34.59	44.58	45.74	37.94	39.81	40.532	42.87	40.34	37.52	46.16	43.06	41.99
0.06	29.69	32.41	33.18	32.45	39.16	33.378	39.14	33.61	39	47.4	31.04	38.038	33.65	38.58	37.04	34.1	34.77	35.628	42.45	38.49	36.11	41.63	36.06	38.948
0.07	29.27	32.42	28.98	30.21	37.12	31.6	32.83	34.68	35.51	39.14	31.19	34.67	32.74	36.22	37.24	32.56	32.03	34.158	38.55	32.32	31.83	40.16	35.69	35.71
0.08	30.08	34.62	32.36	31.92	33.16	32.428	33.35	31.34	32.68	40.8	29.12	33.458	26.77	33.32	37.71	32.12	34.12	32.808	35.92	32.43	29.28	38	34.28	33.982
0.09	29.12	30.15	26.5	27.62	34.59	29.596	35.46	34	31.87	35.34	29.68	33.27	27.71	32.75	31.87	29.78	28.76	30.174	34.58	31.48	27.94	35.29	32.79	32.416
0.1	30.1	31.57	28.35	30.29	30.11	30.084	31.31	29.13	28.89	35.88	24.72	29.986	25.63	32.79	34	29.3	30.39	30.422	34.85	29.25	28.65	32.08	29.26	30.818
0.11	27.28	31.3	27.18	25.05	30.56	28.274	31.5	28.66	31.64	35.3	26.72	30.764	26.69	30.42	34.81	29.5	27.26	29.736	35.11	31.97	27.38	32.79	32.67	31.984
0.12	26.06	29.55	26.6	27.1	32.65	28.392	31.64	26.41	31.65	33.35	25.39	29.688	25.87	28.43	34.31	30.24	30.5	29.87	36.21	29.45	27.41	33.86	29.24	31.234
0.13	27.53	28.45	26.27	26.35	33.12	28.344	33.02	26.28	25	31.45	26.72	28.494	26.2	32.53	30.47	27.95	29.04	29.238	32.03	28.72	25.71	29.28	30.33	29.214
0.14	26.22	29.01	26.14	26.5	29.36	27.446	28.69	27.29	31.44	34.48	23.91	29.162	24.03	29.77	31.59	26.38	28.76	28.106	33.55	28.04	26.88	29.38	30.92	29.754
0.15	26.31	28.14	27.79	26.04	32.5	28.156	29.19	25.51	26.75	31.97	26.27	27.938	22.37	29.2	29.34	28.96	29.82	27.938	31.33	27.96	26.29	31.19	30.18	29.39
0.16	29.29	26.72	27.42	25.31	27.77	27.302	31.99	27.2	30.59	34.23	24.66	29.734	25.35	28.48	26.94	25.83	30.42	27.404	29.14	27.1	26.35	27.13	25.75	27.094
0.17	24.35	27	24.46	24.95	29.54	26.06	29.36	24.2	28.39	32.37	24.4	27.744	25.23	26.24	28.92	26.12	27.96	26.894	30.91	25.39	26.13	30.73	27.18	28.068
0.18	23.18	24.41	26.65	24.78	28.99	25.602	31.61	25.2	27.14	32.75	23.56	28.052	23.42	26.94	31.56	27.52	30.04	27.896	31.8	28.5	26.3	30.28	27.76	28.928
0.19	24.54	25.71	25.74	26.08	29.3	26.274	27.79	23.27	25.68	26.12	25.76	25.724	22.15	29.61	30.28	25.34	25.17	26.51	30.33	28.52	26.58	29.05	25.67	28.03
0.2	24.06	25.34	23	24.84	26.85	24.818	26.16	26.72	24.93	29.06	23.69	26.112	24.02	27.44	28.6	25.54	24.25	25.97	28	28.84	24.24	27.87	25.44	26.878
0.21	22.57	25.68	23.38	25.33	24.29	24.25	28.36	23.87	24.79	27.34	22.92	25.456	21.87	26.96	27.43	25.56	23.18	25	28.02	25.84	24.77	28.03	27.19	26.77
0.22	23.97	21.64	23.06	23.99	24.03	23.338	24.82	23.94	24.42	26.43	24.78	24.878	20.44	26.12	25.24	23.68	24.09	23.914	24.33	25.39	21.54	28.43	23.68	24.674
0.23	18.76	23.09	22.26	24.08	27.65	23.168	24.44	23.01	23.74	25.68	22.26	23.826	22.68	24.92	27.56	25.05	22.91	24.624	23.99	21.68	21.35	27.42	23.15	23.518
0.24	20.32	21.06	21.62	22.57	23.52	21.818	26.38	23.77	24.18	26.53	23.87	24.946	22.43	24.12	25.6	27.78	22.54	24.494	24.19	24.76	23.09	23.61	22.61	23.652
0.25	19.53	21.88	22.3	24.94	22.85	22.3	23.39	22	23.4	23.06	21.19	22.608	19.52	22.74	22.74	21.71	21.68	21.678	24.8	21.66	20.82	25.44	22.57	23.058
0.26	20.7	20.56	19.89	20.03	22.54	20.744	23.67	19.82	19.85	23.55	22.08	21.794	20.08	22.6	22.8	22.7	21.75	21.986	22.46	20.97	21.28	22.25	22.05	21.802
0.27	21.2	18.72	20.26	21.04	22.48	20.74	24.95	19.83	21.65	25.74	20.37	22.508	21.76	23.97	22.25	22.23	19.45	21.932	23.24	20.64	17.72	23.16	20.42	21.036
0.28	20.26	20.17	20.46	18.71	20.34	19.988	22.47	19.69	22.32	22.96	21.67	21.822	19.65	21.02	23.51	22.94	22.29	21.882	20.28	20.93	20.64	22.16	18.64	20.53
0.29	19.68	17.66	18.64	21.07	19.48	19.306	22.29	18.29	22.02	22.81	20.78	21.238	20.11	22.53	19.8	21.25	18.85	20.508	20.1	20.9	20.28	20.99	20.21	20.496
0.3	16.79	20.39	17.98	19.7	19.62	18.896	21.95	17.9	21.24	23.09	21.26	21.088	18.15	21.89	21.73	18.77	18.49	19.806	19.57	21.37	19.33	18.46	19.72	19.69
0.4	16.66	19.13	18.09	15.92	15.77	17.114	16.91	15.6	16.86	19.88	18.98	17.646	17.81	18.54	17.44	17.68	16.49	17.592	17.07	17.64	16.52	16.08	16.1	16.682
0.5	15.86	16.41	14.13	15.47	15.5	15.474	15.85	15.33	15.43	17.9	18.05	16.512	13.93	18.25	16.28	16.12	17.68	16.452	16.97	16.14	16.71	16.77	16.32	16.582
0.6	15.98	15.69	16.93	13.46	16.28	15.668	15.89	15.99	18.4	19.57	14.97	16.964	15.84	16.02	15.85	16.08	16.54	16.066	16	16.28	17.04	17.58	16.1	16.6
0.7	13.9	15.16	15.42	16.21	16.66	15.47	17.11	16.71	16.65	17.22	16.99	16.936	16	15.31	15.82	14.91	17.76	15.96	18.58	15.87	16.48	16.69	15.47	16.618
0.8	14.85	14.93	18.06	15.41	17.56	16.162	18.38	16.82	15.58	15.88	17.47	16.826	16.66	18.19	17.32	18.25	16.82	17.448	16.78	17.75	16.5	17.23	15.77	16.806
0.9	16.24	14.45	14.56	16.78	17.72	15.95	18.12	15.65	16.81	17.78	16.77	17.026	14.77	15.82	15.98	16.33	16.62	15.904	15.97	18.13	17.18	16.56	15.18	16.604
1	14.85	17.71	15.84	15.39	18.07	16.372	17.34	16.57	17.38	16.71	17.02	17.004	16.71	17.87	15.8	16.13	16.57	16.616	16.64	16.41	17.83	16.71	15.12	16.542
1.1	16.73	16.7	15.98	16.52	16.52	16.49	18.02	15.09	15.97	15.58	15.56	16.044	15.59	16.1	15.72	16.37	16.05	15.966	17.77	17.22	15.17	16.48	16.9	16.708
1.2	17.45	14.58	16	16.01	16.76	16.16	19.33	15.7	16.51	16.61	16.15	16.86	14.45	16.24	17.42	17.82	18.43	16.872	17.36	15.7	15.37	15.11	17.66	16.24
1.3	15.34	16.36	17.75	15.92	16.73	16.42	18.83	16.52	18.06	15.72	15.71	16.968	16.57	16.98	18.6	17.05	16.41	17.122	15.53	17.42	15.69	16.2	15.63	16.094
1.4	16.46	16.27	16.44	15.62	17.02	16.362	17.93	15.66	15.89	16.63	16.93	16.608	16.08	17.25	16.24	17.1	17.41	16.816	18.4	15.8	18.01	17.49	17.27	17.394
1.5	16.75	18.28	18.08	15.86	16.31	17.056	17.6	14.51	15.69	19.13	16.72	16.73	17.58	16.49	16.77	16.89	17.21	16.988	18.71	17.1	19.93	16.9	15.9	17.708
1.6	15.53	16.84	15.63	17.3	18.26	16.712	18.58	17.1	16.85	16.32	16.97	17.164	17.1	15.9	17.03	18.72	17.53	17.256	16.34	16.75	16.6	17.59	17.31	16.918
1.7	15.08	17.61	17.21	16.9	16.88	16.736	17.65	14.49	17.82	16.18	18.4	16.908	17.22	16.94	16.45	17.12	16.18	16.782	17.96	16.52	18.16	17.42	16.11	17.234
1.8	17.1	17.35	17.92	16.25	19.86	17.696	19.64	17.45	14.6	18.07	17.58	17.468	17.63	16.59	17.95	17.87	18.02	17.612	17.6	17.17	17.19	16.99	17.55	17.3
1.9	17.96	16.42	15.91	17.34	18.59	17.244	18.44	16.01	17.23	18.03	16.6	17.262	19.16	18.68	16.8	16.22	16.09	17.39	16.29	16.94	16.88	18.79	17.57	17.294
I1	155.14	151.34	155.68	151.4	157.94	154.3	138.45	152.83	150.39	140.35	156.24	147.652	142.07	132.88	139.31	139.94	135.96	138.032	132.78	139.52	141.32	133.2	139.07	137.178
D2	13.9	14.45	14.13	13.46	15.5	14.288	15.85	14.49	14.6	15.58	14.97	15.098	13.93	15.31	15.72	14.91	16.05	15.184	15.53	15.7	15.17	15.11	15.12	15.326
I1-D2/D2	10.1612	9.47336	10.0177	10.2481	9.18968	9.818	7.73502	9.54727	9.30068	8.00834	9.43687	8.80564	9.19885	7.67929	7.86196	8.38565	7.47103	8.11936	7.5499	7.88662	8.31575	7.81535	8.19775	7.95308
I2	30.1	34.62	32.36	31.92	34.59	32.428	35.46	34	32.68	40.8	29.68	33.458	27.71	33.32	37.71	32.12	34.12	32.808	36.21	32.43	29.28	38	34.28	33.982
I1/I2	5.15415	4.37146	4.81088	4.74311	4.56606	4.75823	3.9044	4.495	4.6019	3.43995	5.26415	4.41306	5.12703	3.988	3.69425	4.35679	3.98476	4.20727	3.66694	4.30219	4.8265	3.50526	4.05688	4.03678

## Sheet: MR-Baijinpao
	0D								7D								14D								21D
Time(ms)	Repeat 1	MR/MR0	Repeat 2	MR/MR0	Repeat 3	MR/MR0	AVER	AVER(MR/MR0)	Repeat 1	MR/MR0	Repeat 2	MR/MR0	Repeat 3	MR/MR0	AVER	AVER(MR/MR0)	Repeat 1	MR/MR0	Repeat 2	MR/MR0	Repeat 3	MR/MR0	AVER	AVER(MR/MR0)	Repeat 1	MR/MR0	Repeat 2	MR/MR0	Repeat 3	MR/MR0	AVER	AVER(MR/MR0)
0.0005	18345	1.00011	17791	1	17260	1.00017	17798.7	1.00009	17014	0.999941	18652	1.00011	18178	1.00022	1.00009	17948	17764	1.00017	16633	1.00024	17832	1.00022	1.00021	13057.2	18613	1.00011	18449	1.00027	12354.3	1.00019	1.00019	16472.1
0.0006	18345	1.00011	17793	1.00011	17258	1.00006	17798.7	1.00009	17014	0.999941	18651	1.00005	18176	1.00011	1.00003	17947	17762	1.00006	16631	1.00012	17832	1.00022	1.00013	13056.2	18612	1.00005	18446	1.00011	12353	1.00008	1.00008	16470.3
0.0007	18343	1	17791	1	17257	1	17797	1	17015	1	18650	1	18174	1	1	17946.3	17761	1	16629	1	17828	1	1	13054.5	18611	1	18444	1	12352	1	1	16469
0.0008	18341	0.999891	17789	0.999888	17253	0.999768	17794.3	0.999849	17014	0.999941	18645	0.999732	18169	0.999725	0.999799	17942.7	17758	0.999831	16628	0.99994	17826	0.999888	0.999886	13053	18609	0.999893	18442	0.999892	12350.7	0.999892	0.999892	16467.2
0.0009	18338	0.999727	17787	0.999775	17250	0.999594	17791.7	0.999699	17009	0.999647	18642	0.999571	18167	0.999615	0.999611	17939.3	17755	0.999662	16625	0.999759	17820	0.999551	0.999658	13050	18608	0.999839	18437	0.99962	12348.7	0.99973	0.99973	16464.6
0.001	18335	0.999564	17787	0.999775	17249	0.999536	17790.3	0.999625	17009	0.999647	18639	0.99941	18164	0.99945	0.999502	17937.3	17753	0.99955	16624	0.999699	17818	0.999439	0.999563	13048.8	18605	0.999678	18436	0.999566	12347.3	0.999622	0.999622	16462.8
0.0011	18333	0.999455	17785	0.999663	17248	0.999478	17788.7	0.999532	17006	0.999471	18636	0.999249	18159	0.999175	0.999298	17933.7	17752	0.999493	16621	0.999519	17816	0.999327	0.999446	13047.2	18601	0.999463	18435	0.999512	12345.7	0.999487	0.999487	16460.6
0.0012	18328	0.999182	17781	0.999438	17246	0.999363	17785	0.999328	17001	0.999177	18632	0.999035	18157	0.999065	0.999092	17930	17747	0.999212	16618	0.999339	17813	0.999159	0.999236	13044.5	18596	0.999194	18432	0.999349	12343	0.999271	0.999272	16457
0.0013	18325	0.999019	17778	0.999269	17242	0.999131	17781.7	0.99914	16996	0.998883	18629	0.998874	18154	0.9989	0.998886	17926.3	17744	0.999043	16614	0.999098	17807	0.998822	0.998988	13041.2	18591	0.998925	18428	0.999133	12340	0.999028	0.999029	16453
0.0014	18322	0.998855	17776	0.999157	17241	0.999073	17779.7	0.999028	16996	0.998883	18627	0.998767	18153	0.998845	0.998832	17925.3	17744	0.999043	16611	0.998918	17807	0.998822	0.998927	13040.5	18587	0.99871	18426	0.999024	12338	0.998867	0.998867	16450.3
0.0015	18320	0.998746	17773	0.998988	17237	0.998841	17776.7	0.998858	16993	0.998707	18624	0.998606	18153	0.998845	0.998719	17923.3	17741	0.998874	16609	0.998797	17802	0.998542	0.998738	13038	18585	0.998603	18424	0.998916	12336.7	0.998759	0.998759	16448.6
0.0016	18316	0.998528	17771	0.998876	17233	0.998609	17773.3	0.998671	16991	0.998589	18621	0.998445	18150	0.998679	0.998571	17920.7	17739	0.998761	16604	0.998497	17798	0.998317	0.998525	13035.2	18582	0.998442	18419	0.998645	12334	0.998543	0.998543	16445
0.0017	18315	0.998474	17767	0.998651	17229	0.998377	17770.3	0.998501	16991	0.998589	18617	0.998231	18146	0.998459	0.998426	17918	17739	0.998761	16601	0.998316	17795	0.998149	0.998409	13033.8	18579	0.998281	18414	0.998373	12331.3	0.998327	0.998327	16441.4
0.0018	18313	0.998364	17766	0.998595	17228	0.99832	17769	0.998426	16989	0.998472	18615	0.998123	18146	0.998459	0.998352	17916.7	17735	0.998536	16600	0.998256	17793	0.998037	0.998276	13032	18578	0.998227	18413	0.998319	12330.7	0.998273	0.998273	16440.6
0.0019	18310	0.998201	17765	0.998539	17225	0.998146	17766.7	0.998295	16986	0.998296	18613	0.998016	18144	0.998349	0.99822	17914.3	17733	0.998424	16598	0.998136	17788	0.997756	0.998105	13029.8	18576	0.998119	18411	0.998211	12329.3	0.998165	0.998165	16438.8
0.002	18306	0.997983	17763	0.998426	17223	0.99803	17764	0.998146	16984	0.998178	18611	0.997909	18142	0.998239	0.998109	17912.3	17731	0.998311	16595	0.997955	17785	0.997588	0.997951	13027.8	18571	0.997851	18407	0.997994	12326.3	0.997922	0.997922	16434.8
0.0021	18303	0.997819	17762	0.99837	17220	0.997856	17761.7	0.998015	16980	0.997943	18608	0.997748	18141	0.998184	0.997958	17909.7	17726	0.998029	16591	0.997715	17782	0.99742	0.997721	13024.8	18570	0.997797	18402	0.997723	12324.3	0.99776	0.99776	16432.1
0.0022	18300	0.997656	17760	0.998258	17221	0.997914	17760.3	0.997942	16980	0.997943	18606	0.997641	18138	0.998019	0.997868	17908	17726	0.998029	16592	0.997775	17781	0.997364	0.997723	13024.8	18566	0.997582	18398	0.997506	12321.7	0.997544	0.997544	16428.6
0.0023	18299	0.997601	17757	0.998089	17219	0.997798	17758.3	0.997829	16977	0.997767	18607	0.997694	18137	0.997964	0.997808	17907	17720	0.997692	16590	0.997655	17778	0.997195	0.997514	13022	18566	0.997582	18397	0.997452	12321.3	0.997517	0.997517	16428.1
0.0024	18297	0.997492	17753	0.997864	17217	0.997682	17755.7	0.997679	16973	0.997532	18604	0.997534	18132	0.997689	0.997585	17903	17716	0.997466	16587	0.997474	17778	0.997195	0.997379	13020.2	18559	0.997206	18393	0.997235	12317.7	0.99722	0.99722	16423.2
0.0025	18295	0.997383	17751	0.997752	17217	0.997682	17754.3	0.997606	16971	0.997414	18600	0.997319	18128	0.997469	0.997401	17899.7	17711	0.997185	16584	0.997294	17775	0.997027	0.997169	13017.5	18557	0.997098	18392	0.997181	12316.7	0.997139	0.99714	16421.9
0.0026	18294	0.997329	17749	0.997639	17214	0.997508	17752.3	0.997492	16969	0.997297	18596	0.997105	18127	0.997414	0.997272	17897.3	17710	0.997129	16582	0.997174	17777	0.997139	0.997147	13017.2	18555	0.996991	18390	0.997072	12315.3	0.997031	0.997032	16420.1
0.0027	18290	0.997111	17745	0.997414	17212	0.997392	17749	0.997306	16967	0.997179	18594	0.996997	18123	0.997194	0.997123	17894.7	17707	0.99696	16581	0.997113	17775	0.997027	0.997033	13015.8	18550	0.996722	18388	0.996964	12313	0.996843	0.996843	16417
0.0028	18288	0.997002	17742	0.997246	17210	0.997276	17746.7	0.997175	16965	0.997061	18591	0.996836	18122	0.997139	0.997012	17892.7	17705	0.996847	16578	0.996933	17772	0.996859	0.99688	13013.8	18548	0.996615	18384	0.996747	12311	0.996681	0.996681	16414.3
0.0029	18285	0.996838	17740	0.997133	17207	0.997103	17744	0.997025	16963	0.996944	18588	0.996676	18119	0.996974	0.996864	17890	17703	0.996734	16575	0.996753	17767	0.996578	0.996688	13011.2	18547	0.996561	18381	0.996584	12309.7	0.996573	0.996573	16412.6
0.003	18284	0.996784	17737	0.996965	17207	0.997103	17742.7	0.99695	16961	0.996826	18586	0.996568	18118	0.996919	0.996771	17888.3	17700	0.996566	16575	0.996753	17765	0.996466	0.996595	13010	18544	0.9964	18379	0.996476	12308	0.996438	0.996438	16410.3
0.004	18271	0.996075	17731	0.996628	17208	0.997161	17736.7	0.996621	16941	0.995651	18568	0.995603	18112	0.996589	0.995948	17873.7	17688	0.99589	16567	0.996272	17750	0.995625	0.995929	13001.2	18524	0.995325	18368	0.995879	12297.7	0.995601	0.995602	16396.6
0.005	18267	0.995857	17717	0.995841	17185	0.995828	17723	0.995842	16939	0.995533	18566	0.995496	18098	0.995818	0.995616	17867.7	17683	0.995608	16555	0.99555	17741	0.99512	0.995426	12994.8	18520	0.99511	18357	0.995283	12292.7	0.995196	0.995197	16389.9
0.006	18242	0.994494	17702	0.994997	17167	0.994785	17703.7	0.994759	16922	0.994534	18546	0.994424	18071	0.994333	0.99443	17846.3	17663	0.994482	16532	0.994167	17721	0.993998	0.994216	12979	18500	0.994036	18338	0.994253	12279.7	0.994144	0.994144	16372.6
0.007	18235	0.994112	17675	0.99348	17154	0.994031	17688	0.993874	16917	0.99424	18540	0.994102	18071	0.994333	0.994225	17842.7	17653	0.993919	16523	0.993626	17717	0.993774	0.993773	12973.2	18493	0.99366	18341	0.994416	12278.3	0.994036	0.994037	16370.8
0.008	18234	0.994058	17674	0.993424	17153	0.993973	17687	0.993818	16918	0.994299	18539	0.994048	18070	0.994278	0.994208	17842.3	17653	0.993919	16523	0.993626	17715	0.993662	0.993736	12972.8	18492	0.993606	18342	0.99447	12278.3	0.994036	0.994037	16370.8
0.009	18230	0.99384	17683	0.99393	17152	0.993916	17688.3	0.993895	16905	0.993535	18535	0.993834	18057	0.993562	0.993644	17832.3	17651	0.993807	16515	0.993145	17707	0.993213	0.993388	12968.2	18480	0.992961	18319	0.993223	12266.7	0.993091	0.993092	16355.2
0.01	18218	0.993185	17678	0.993648	17136	0.992988	17677.3	0.993274	16897	0.993065	18524	0.993244	18045	0.992902	0.99307	17822	17638	0.993075	16502	0.992363	17699	0.992764	0.992734	12959.8	18479	0.992907	18305	0.992464	12261.7	0.992687	0.992686	16348.6
0.011	18226	0.993622	17668	0.993086	17129	0.992583	17674.3	0.993097	16898	0.993124	18522	0.993137	18040	0.992627	0.992962	17820	17628	0.992512	16492	0.991761	17693	0.992428	0.992234	12953.2	18465	0.992155	18300	0.992193	12255.3	0.992174	0.992174	16340.1
0.012	18227	0.993676	17668	0.993086	17130	0.992641	17675	0.993134	16897	0.993065	18521	0.993083	18039	0.992572	0.992907	17819	17627	0.992455	16492	0.991761	17693	0.992428	0.992215	12953	18463	0.992048	18299	0.992138	12254.3	0.992093	0.992093	16338.8
0.013	18217	0.993131	17671	0.993255	17130	0.992641	17672.7	0.993009	16889	0.992595	18520	0.993029	18035	0.992352	0.992659	17814.7	17628	0.992512	16493	0.991822	17695	0.99254	0.992291	12954	18470	0.992424	18301	0.992247	12257.3	0.992336	0.992335	16342.8
0.014	18206	0.992531	17662	0.992749	17121	0.992119	17663	0.992466	16881	0.992125	18515	0.992761	18027	0.991912	0.992266	17807.7	17621	0.992118	16485	0.99134	17694	0.992484	0.991981	12950	18460	0.991887	18294	0.991867	12251.7	0.991877	0.991877	16335.2
0.015	18208	0.99264	17665	0.992918	17121	0.992119	17664.7	0.992559	16881	0.992125	18504	0.992172	18019	0.991471	0.991923	17801.3	17626	0.992399	16472	0.990559	17694	0.992484	0.991814	12948	18444	0.991027	18295	0.991921	12246.7	0.991472	0.991473	16328.6
0.016	18206	0.992531	17665	0.992918	17120	0.992061	17663.7	0.992503	16881	0.992125	18503	0.992118	18018	0.991416	0.991886	17800.7	17626	0.992399	16472	0.990559	17694	0.992484	0.991814	12948	18444	0.991027	18294	0.991867	12246.3	0.991445	0.991446	16328.1
0.017	18204	0.992422	17665	0.992918	17121	0.992119	17663.3	0.992486	16879	0.992007	18512	0.992601	18026	0.991856	0.992155	17805.7	17620	0.992061	16480	0.99104	17689	0.992203	0.991768	12947.2	18460	0.991887	18297	0.99203	12252.7	0.991958	0.991958	16336.6
0.018	18197	0.992041	17651	0.992131	17111	0.99154	17653	0.991904	16874	0.991713	18504	0.992172	18014	0.991196	0.991694	17797.3	17609	0.991442	16472	0.990559	17688	0.992147	0.991383	12942.2	18452	0.991457	18288	0.991542	12247	0.991499	0.991499	16329
0.019	18194	0.991877	17646	0.99185	17113	0.991656	17651	0.991794	16874	0.991713	18501	0.992011	18017	0.991361	0.991695	17797.3	17607	0.991329	16463	0.990017	17687	0.992091	0.991146	12939.2	18449	0.991295	18277	0.990946	12242.3	0.991121	0.991121	16322.8
0.02	18192	0.991768	17646	0.99185	17114	0.991714	17650.7	0.991777	16874	0.991713	18500	0.991957	18018	0.991416	0.991696	17797.3	17606	0.991273	16462	0.989957	17685	0.991979	0.99107	12938.2	18450	0.991349	18275	0.990837	12242	0.991094	0.991094	16322.3
0.021	18202	0.992313	17665	0.992918	17116	0.991829	17661	0.992353	16874	0.991713	18508	0.992386	18015	0.991251	0.991783	17799	17610	0.991498	16473	0.990619	17688	0.992147	0.991421	12942.8	18457	0.991725	18288	0.991542	12248.7	0.991634	0.991634	16331.2
0.022	18191	0.991713	17649	0.992018	17109	0.991424	17649.7	0.991719	16869	0.991419	18506	0.992279	18005	0.990701	0.991466	17793.3	17604	0.99116	16464	0.990078	17684	0.991923	0.991054	12938	18448	0.991242	18283	0.991271	12244	0.991256	0.991256	16325
0.023	18191	0.991713	17647	0.991906	17106	0.99125	17648	0.991623	16860	0.99089	18494	0.991635	18013	0.991141	0.991222	17789	17600	0.990935	16467	0.990258	17693	0.992428	0.991207	12940	18445	0.991081	18282	0.991217	12242.7	0.991148	0.991148	16323.2
0.024	18192	0.991768	17646	0.99185	17106	0.99125	17648	0.991623	16858	0.990773	18493	0.991582	18013	0.991141	0.991165	17788	17600	0.990935	16467	0.990258	17694	0.992484	0.991226	12940.2	18443	0.990973	18281	0.991162	12241.7	0.991067	0.991068	16321.9
0.025	18197	0.992041	17654	0.992299	17113	0.991656	17654.7	0.991999	16866	0.991243	18508	0.992386	18016	0.991306	0.991645	17796.7	17607	0.991329	16467	0.990258	17689	0.992203	0.991264	12940.8	18452	0.991457	18289	0.991596	12247.3	0.991526	0.991526	16329.4
0.026	18188	0.99155	17644	0.991737	17108	0.991366	17646.7	0.991551	16867	0.991302	18503	0.992118	18004	0.990646	0.991355	17791.3	17597	0.990766	16458	0.989717	17677	0.99153	0.990671	12933	18445	0.991081	18275	0.990837	12240.3	0.990959	0.990959	16320.1
0.027	18182	0.991223	17634	0.991175	17103	0.991076	17639.7	0.991158	16855	0.990597	18502	0.992064	17995	0.990151	0.990937	17784	17608	0.991386	16457	0.989657	17675	0.991418	0.99082	12935	18440	0.990812	18271	0.99062	12237.3	0.990717	0.990716	16316.1
0.028	18183	0.991277	17634	0.991175	17104	0.991134	17640.3	0.991196	16856	0.990655	18502	0.992064	17995	0.990151	0.990957	17784.3	17608	0.991386	16458	0.989717	17676	0.991474	0.990859	12935.5	18438	0.990704	18272	0.990674	12237	0.99069	0.990689	16315.7
0.029	18191	0.991713	17647	0.991906	17111	0.99154	17649.7	0.99172	16873	0.991654	18505	0.992225	18010	0.990976	0.991619	17796	17605	0.991217	16461	0.989897	17684	0.991923	0.991012	12937.5	18451	0.991403	18282	0.991217	12244.7	0.99131	0.99131	16325.9
0.03	18201	0.992259	17639	0.991456	17107	0.991308	17649	0.991674	16865	0.991184	18502	0.992064	18001	0.990481	0.991243	17789.3	17599	0.990879	16459	0.989777	17680	0.991698	0.990785	12934.5	18449	0.991295	18269	0.990512	12239.7	0.990905	0.990904	16319.2
0.04	18180	0.991114	17634	0.991175	17105	0.991192	17639.7	0.99116	16865	0.991184	18503	0.992118	18009	0.990921	0.991408	17792.3	17598	0.990823	16449	0.989176	17676	0.991474	0.990491	12930.8	18443	0.990973	18263	0.990187	12235.7	0.990582	0.99058	16313.9
0.05	18185	0.991386	17635	0.991232	17113	0.991656	17644.3	0.991424	16870	0.991478	18508	0.992386	18020	0.991526	0.991797	17799.3	17602	0.991048	16455	0.989536	17678	0.991586	0.990723	12933.8	18441	0.990866	18260	0.990024	12234	0.990447	0.990445	16311.7
0.06	18200	0.992204	17645	0.991794	17127	0.992467	17657.3	0.992155	16877	0.99189	18518	0.992922	18032	0.992187	0.992333	17809	17614	0.991723	16460	0.989837	17688	0.992147	0.991236	12940.5	18438	0.990704	18258	0.989915	12232.3	0.990312	0.990311	16309.4
0.07	18207	0.992586	17653	0.992243	17132	0.992757	17664	0.992529	16892	0.992771	18524	0.993244	18046	0.992957	0.992991	17820.7	17625	0.992343	16469	0.990378	17695	0.99254	0.991754	12947.2	18445	0.991081	18258	0.989915	12234.7	0.990501	0.990499	16312.6
0.08	18221	0.993349	17663	0.992805	17146	0.993568	17676.7	0.993241	16906	0.993594	18535	0.993834	18053	0.993342	0.99359	17831.3	17632	0.992737	16480	0.99104	17701	0.992876	0.992218	12953.2	18450	0.991349	18261	0.990078	12237.3	0.990717	0.990715	16316.1
0.09	18234	0.994058	17676	0.993536	17166	0.994727	17692	0.994107	16921	0.994475	18544	0.994316	18064	0.993947	0.994246	17843	17647	0.993581	16494	0.991882	17708	0.993269	0.992911	12962.2	18454	0.991564	18265	0.990295	12240	0.990932	0.99093	16319.7
0.1	18244	0.994603	17689	0.994267	17172	0.995074	17701.7	0.994648	16923	0.994593	18553	0.994799	18079	0.994773	0.994722	17851.7	17661	0.99437	16507	0.992663	17720	0.993942	0.993658	12972	18460	0.991887	18268	0.990458	12243	0.991175	0.991173	16323.7
0.11	18256	0.995257	17701	0.994941	17186	0.995886	17714.3	0.995361	16938	0.995475	18565	0.995442	18085	0.995103	0.99534	17862.7	17669	0.99482	16517	0.993265	17728	0.994391	0.994159	12978.5	18465	0.992155	18276	0.990891	12247.3	0.991526	0.991524	16329.4
0.12	18264	0.995693	17715	0.995728	17199	0.996639	17726	0.99602	16949	0.996121	18571	0.995764	18096	0.995708	0.995864	17872	17678	0.995327	16525	0.993746	17732	0.994615	0.994563	12983.8	18473	0.992585	18284	0.991325	12252.7	0.991958	0.991956	16336.6
0.13	18280	0.996565	17717	0.995841	17203	0.996871	17733.3	0.996426	16953	0.996356	18578	0.996139	18106	0.996258	0.996251	17879	17688	0.99589	16540	0.994648	17741	0.99512	0.995219	12992.2	18482	0.993069	18291	0.991705	12258	0.99239	0.992388	16343.7
0.14	18283	0.996729	17730	0.996571	17211	0.997334	17741.3	0.996878	16962	0.996885	18588	0.996676	18107	0.996313	0.996625	17885.7	17690	0.996002	16545	0.994949	17746	0.9954	0.995451	12995.2	18486	0.993284	18299	0.992138	12262	0.992714	0.992712	16349
0.15	18289	0.997056	17735	0.996852	17222	0.997972	17748.7	0.997293	16972	0.997473	18595	0.997051	18116	0.996809	0.997111	17894.3	17702	0.996678	16554	0.99549	17757	0.996018	0.996062	13003.2	18494	0.993713	18305	0.992464	12266.7	0.993091	0.993089	16355.2
0.16	18297	0.997492	17746	0.997471	17225	0.998146	17756	0.997703	16975	0.997649	18595	0.997051	18125	0.997304	0.997335	17898.3	17710	0.997129	16561	0.995911	17758	0.996074	0.996371	13007.2	18497	0.993875	18312	0.992843	12270	0.993361	0.99336	16359.7
0.17	18306	0.997983	17755	0.997977	17229	0.998377	17763.3	0.998112	16978	0.997825	18608	0.997748	18126	0.997359	0.997644	17904	17719	0.997635	16569	0.996392	17766	0.996522	0.99685	13013.5	18499	0.993982	18322	0.993385	12274	0.993685	0.993684	16365
0.18	18315	0.998474	17758	0.998145	17242	0.999131	17771.7	0.998583	16988	0.998413	18607	0.997694	18129	0.997524	0.997877	17908	17722	0.997804	16574	0.996693	17768	0.996635	0.997044	13016	18506	0.994358	18332	0.993928	12279.7	0.994144	0.994143	16372.6
0.19	18318	0.998637	17762	0.99837	17243	0.999189	17774.3	0.998732	16990	0.998531	18615	0.998123	18137	0.997964	0.998206	17914	17729	0.998198	16580	0.997053	17776	0.997083	0.997445	13021.2	18514	0.994788	18337	0.994199	12284	0.994495	0.994494	16378.3
0.2	18324	0.998964	17771	0.998876	17249	0.999536	17781.3	0.999125	16997	0.998942	18623	0.998552	18133	0.997744	0.998413	17917.7	17733	0.998424	16585	0.997354	17776	0.997083	0.99762	13023.5	18519	0.995057	18342	0.99447	12287.3	0.994765	0.994764	16382.8
0.21	18327	0.999128	17778	0.999269	17250	0.999594	17785	0.99933	16997	0.998942	18627	0.998767	18133	0.997744	0.998484	17919	17737	0.998649	16592	0.997775	17784	0.997532	0.997985	13028.2	18528	0.99554	18347	0.994741	12292	0.995142	0.995141	16389
0.22	18335	0.999564	17780	0.999382	17259	1.00012	17791.3	0.999687	16999	0.99906	18626	0.998713	18136	0.997909	0.998561	17920.3	17741	0.998874	16596	0.998016	17788	0.997756	0.998215	13031.2	18532	0.995755	18354	0.99512	12295.7	0.995439	0.995438	16393.9
0.23	18337	0.999673	17783	0.99955	17261	1.00023	17793.7	0.999818	17005	0.999412	18630	0.998928	18138	0.998019	0.998786	17924.3	17741	0.998874	16595	0.997955	17793	0.998037	0.998289	13032.2	18537	0.996024	18362	0.995554	12300	0.99579	0.995789	16399.7
0.24	18338	0.999727	17789	0.999888	17259	1.00012	17795.3	0.99991	17005	0.999412	18633	0.999088	18140	0.998129	0.998877	17926	17745	0.999099	16598	0.998136	17795	0.998149	0.998461	13034.5	18541	0.996239	18367	0.995825	12303	0.996033	0.996032	16403.7
0.25	18342	0.999945	17793	1.00011	17267	1.00058	17800.7	1.00021	17014	0.999941	18639	0.99941	18143	0.998294	0.999215	17932	17752	0.999493	16602	0.998376	17795	0.998149	0.998673	13037.2	18546	0.996507	18369	0.995934	12305.3	0.996222	0.996221	16406.8
0.26	18345	1.00011	17796	1.00028	17271	1.00081	17804	1.0004	17013	0.999882	18634	0.999142	18143	0.998294	0.999106	17930	17752	0.999493	16603	0.998436	17806	0.998766	0.998899	13040.2	18550	0.996722	18373	0.996151	12308	0.996438	0.996437	16410.3
0.27	18349	1.00033	17796	1.00028	17267	1.00058	17804	1.0004	17013	0.999882	18642	0.999571	18146	0.998459	0.999304	17933.7	17752	0.999493	16608	0.998737	17801	0.998486	0.998905	13040.2	18553	0.996884	18379	0.996476	12311	0.996681	0.99668	16414.3
0.28	18352	1.00049	17801	1.00056	17274	1.00099	17809	1.00068	17022	1.00041	18648	0.999893	18140	0.998129	0.999478	17936.7	17760	0.999944	16608	0.998737	17804	0.998654	0.999112	13043	18562	0.997367	18386	0.996855	12316.3	0.997112	0.997112	16421.4
0.29	18357	1.00076	17801	1.00056	17273	1.00093	17810.3	1.00075	17016	1.00006	18648	0.999893	18143	0.998294	0.999415	17935.7	17761	1	16610	0.998857	17809	0.998934	0.999264	13045	18565	0.997528	18394	0.997289	12320	0.997409	0.997409	16426.3
0.3	18358	1.00082	17802	1.00062	17275	1.00104	17811.7	1.00083	17019	1.00024	18646	0.999786	18144	0.998349	0.999457	17936.3	17763	1.00011	16612	0.998978	17810	0.99899	0.99936	13046.2	18566	0.997582	18396	0.997398	12321	0.99749	0.99749	16427.7

[truncated: 1 more sheets: MR-Kangnaixin]
